# Supplementary material for: Dental biofilm serves as an ecological reservoir of acidogenic pathobionts in head and neck cancer patients with radiotherapy-related caries
Source: mSphere. 2025 Jun 30;10(7):e00257-25. doi: 10.1128/msphere.00257-25 (PMC12306161; doi:10.1128/msphere.00257-25)
Supplement: Data S1 — Shotgun metagenomic sequencing pre-processing statistics. [file msphere.00257-25-s0001.csv]

sample id	raw pair1	raw pair2	trimmed pair1	trimmed pair2	trimmed orphan1	trimmed orphan2	decontaminated hg38 pair1	decontaminated hg38 pair2	decontaminated hg38 orphan1	decontaminated hg38 orphan2	final pair1	final pair2	final orphan1	final orphan2	preprocessed reads	percentage retained	preprocessed gb
722	24419632	24419632	21314103	21314103	930175	803484	599885	599885	30165	23336	599885	599885	30165	23336	1253271	2.94000409	0.189243921
764	34250677	34250677	30202524	30202524	1659965	834999	947001	947001	59203	24763	947001	947001	59203	24763	1977968	3.274507786	0.298673168
456	27925971	27925971	24525360	24525360	1535820	730865	952215	952215	57873	26393	952215	952215	57873	26393	1988696	4.054366582	0.300293096
450	28982334	28982334	25531862	25531862	1461746	730856	1359849	1359849	87842	34125	1359849	1359849	87842	34125	2841665	5.56493882	0.429091415
726	36151596	36151596	33467417	33467417	1192186	718799	1667980	1667980	74385	42626	1667980	1667980	74385	42626	3452971	5.158705555	0.521398621
460	42133809	42133809	37239325	37239325	1935690	1118346	2446986	2446986	133971	78452	2446986	2446986	133971	78452	5106395	6.856186303	0.771065645
785	29709049	29709049	26121948	26121948	1116755	909556	2474435	2474435	112239	86330	2474435	2474435	112239	86330	5147439	9.852708917	0.777263289
749	32996610	32996610	29654826	29654826	1253871	896446	2714916	2714916	147724	90878	2714916	2714916	147724	90878	5668434	9.557355015	0.855933534
761	45305536	45305536	39665438	39665438	1878574	1164646	3233303	3233303	168564	98653	3233303	3233303	168564	98653	6733823	8.488275107	1.016807273
755	30498954	30498954	26720815	26720815	1141636	819645	4558411	4558411	208665	135315	4558411	4558411	208665	135315	9460802	17.70305659	1.428581102
714	24337130	24337130	22719392	22719392	481450	306982	5505960	5505960	152103	85425	5505960	5505960	152103	85425	11249448	24.75737027	1.698666648
830	32831513	32831513	28880214	28880214	1759591	698397	5761819	5761819	392419	136698	5761819	5761819	392419	136698	12052755	20.86680348	1.819966005
813	35191894	35191894	30312028	30312028	2350465	716101	5802977	5802977	481230	130886	5802977	5802977	481230	130886	12218070	20.15383134	1.84492857
788	27663300	27663300	25269197	25269197	837669	423829	6207601	6207601	270565	126911	6207601	6207601	270565	126911	12812678	25.35236478	1.934714378
778	38098208	38098208	34005251	34005251	1594797	879323	6410202	6410202	315260	154994	6410202	6410202	315260	154994	13290658	19.54206719	2.006889358
821	24366006	24366006	21301565	21301565	1175116	566981	8197193	8197193	536072	220723	8197193	8197193	536072	220723	17151181	40.25803034	2.589828331
782	23095889	23095889	20073134	20073134	1613698	420857	8865142	8865142	819976	203500	8865142	8865142	819976	203500	18753760	46.71358244	2.83181776
758	27003336	27003336	23074028	23074028	1285594	598515	9001119	9001119	635571	241479	9001119	9001119	635571	241479	18879288	40.91025633	2.850772488
809	25959771	25959771	22379517	22379517	1851969	480462	9055443	9055443	851176	199119	9055443	9055443	851176	199119	19161181	42.80963928	2.893338331
817	33176870	33176870	28716861	28716861	2360433	589710	11219718	11219718	1088307	238243	11219718	11219718	1088307	238243	23765986	41.3798465	3.588663886
473	35346051	35346051	31277110	31277110	1590696	807486	14950435	14950435	781037	394942	14950435	14950435	781037	394942	31076849	49.67986013	4.692604199
711	27606611	27606611	25142187	25142187	1149440	462501	15354821	15354821	889618	354975	15354821	15354821	889618	354975	31954235	63.54704744	4.825089485
827	38174039	38174039	33640790	33640790	2264410	813521	28531324	28531324	2074841	751199	28531324	28531324	2074841	751199	59888688	89.01201191	9.043191888
791	44267210	44267210	39992805	39992805	1622422	954652	38385199	38385199	1838702	1205281	38385199	38385199	1838702	1205281	79814381	99.78592524	12.05197153
