# Supplementary material for: Dental biofilm serves as an ecological reservoir of acidogenic pathobionts in head and neck cancer patients with radiotherapy-related caries
Source: mSphere. 2025 Jun 30;10(7):e00257-25. doi: 10.1128/msphere.00257-25 (PMC12306161; doi:10.1128/msphere.00257-25)
Supplement: Data S2 — MaAsLin2 analysis: correlation between genus and irradiation dose in salivary glands and dental arches. [file msphere.00257-25-s0002.csv]

feature	metadata	value	coef	stderr	N	N.not.0	pval	qval	site
Saccharibacteria_.TM7._.G.1.	maxdose_dental	maxdose_dental	-1.242664047	0.767912657	33	20	0.118680398	0.77989976	DB
Family_Atopobiaceae	maxdose_dental	maxdose_dental	0.732065078	0.438758499	33	32	0.108214007	0.77989976	DB
Corynebacterium	maxdose_dental	maxdose_dental	-1.389136862	0.740766811	33	27	0.072974216	0.77989976	DB
Family_Propionibacteriaceae	maxdose_dental	maxdose_dental	0.942900074	0.505564074	33	31	0.074448167	0.77989976	DB
Parvimonas	maxdose_dental	maxdose_dental	0.846395068	0.478673665	33	28	0.089737534	0.77989976	DB
Family_Lachnospiraceae	maxdose_dental	maxdose_dental	0.831788862	0.46515097	33	30	0.086375096	0.77989976	DB
Phylum_Firmicutes	maxdose_dental	maxdose_dental	0.91650703	0.402400725	33	23	0.031948994	0.77989976	DB
Schaalia	maxdose_dental	maxdose_dental	0.633336891	0.45251088	33	27	0.174424869	0.843434496	DB
Family_Peptostreptococcaceae	maxdose_dental	maxdose_dental	0.739721674	0.51806818	33	27	0.16622016	0.843434496	DB
Gemella	maxdose_dental	maxdose_dental	0.803605758	0.586555633	33	30	0.183355325	0.843434496	DB
Family_Neisseriaceae	maxdose_dental	maxdose_dental	-0.869854726	0.701939358	33	21	0.227247675	0.871116089	DB
Aggregatibacter	maxdose_dental	maxdose_dental	-0.571874778	0.450772086	33	17	0.216731236	0.871116089	DB
Order_Burkholderiales	maxdose_dental	maxdose_dental	-0.186159381	0.675025025	33	20	0.78507663	0.960861032	DB
Kingella	maxdose_dental	maxdose_dental	-0.417558013	0.736328372	33	25	0.57592514	0.960861032	DB
Neisseria	maxdose_dental	maxdose_dental	0.302259785	0.821717377	33	28	0.716217426	0.960861032	DB
Haemophilus	maxdose_dental	maxdose_dental	0.131593806	0.839962115	33	26	0.876818261	0.960861032	DB
Class_Gammaproteobacteria	maxdose_dental	maxdose_dental	0.246515385	0.808996791	33	20	0.763208165	0.960861032	DB
Campylobacter	maxdose_dental	maxdose_dental	-0.222327314	0.547517871	33	31	0.688293401	0.960861032	DB
Family_Saccharibacteria_.TM7._.F.1.	maxdose_dental	maxdose_dental	0.102252509	0.810231542	33	18	0.900623659	0.960861032	DB
Treponema	maxdose_dental	maxdose_dental	0.255702558	0.654353858	33	29	0.699413745	0.960861032	DB
Leptotrichia	maxdose_dental	maxdose_dental	-0.200936544	0.692477633	33	31	0.774178252	0.960861032	DB
Family_Weeksellaceae	maxdose_dental	maxdose_dental	-0.157298524	0.626906499	33	25	0.804017684	0.960861032	DB
Capnocytophaga	maxdose_dental	maxdose_dental	-0.227863541	0.649899975	33	32	0.728937299	0.960861032	DB
Porphyromonas	maxdose_dental	maxdose_dental	-0.095304157	0.590086174	33	31	0.873044565	0.960861032	DB
Family_Prevotellaceae	maxdose_dental	maxdose_dental	-0.408368367	0.69384343	33	19	0.561655377	0.960861032	DB
Alloprevotella	maxdose_dental	maxdose_dental	-0.049156054	0.551822131	33	24	0.929757905	0.960861032	DB
Prevotella	maxdose_dental	maxdose_dental	0.333178488	0.522372974	33	32	0.529631583	0.960861032	DB
Bifidobacterium	maxdose_dental	maxdose_dental	0.435547505	0.675985547	33	18	0.525482069	0.960861032	DB
Family_Bifidobacteriaceae	maxdose_dental	maxdose_dental	0.490510444	0.51938991	33	19	0.354377818	0.960861032	DB
Actinomyces	maxdose_dental	maxdose_dental	-0.346606227	0.530704906	33	32	0.519896473	0.960861032	DB
Family_Actinomycetaceae	maxdose_dental	maxdose_dental	0.312439291	0.705203575	33	19	0.661698647	0.960861032	DB
Family_Micrococcaceae	maxdose_dental	maxdose_dental	0.672959068	0.661539476	33	31	0.319174657	0.960861032	DB
Fretibacterium	maxdose_dental	maxdose_dental	0.264467595	0.602470728	33	22	0.664608746	0.960861032	DB
Oribacterium	maxdose_dental	maxdose_dental	0.489800323	0.462562531	33	27	0.300193774	0.960861032	DB
Lachnoanaerobaculum	maxdose_dental	maxdose_dental	0.205820677	0.589701586	33	28	0.730114059	0.960861032	DB
Mycoplasma	maxdose_dental	maxdose_dental	-0.186960529	0.452313282	33	17	0.683025347	0.960861032	DB
Lactobacillus	maxdose_dental	maxdose_dental	0.454888907	0.928124341	33	20	0.628502231	0.960861032	DB
Family_Lactobacillaceae	maxdose_dental	maxdose_dental	0.649808081	0.728551795	33	20	0.381292734	0.960861032	DB
Limosilactobacillus	maxdose_dental	maxdose_dental	0.350055119	0.91413467	33	21	0.705137888	0.960861032	DB
Order_Lactobacillales	maxdose_dental	maxdose_dental	-0.207154591	0.657490829	33	31	0.75543281	0.960861032	DB
Streptococcus	maxdose_dental	maxdose_dental	-0.058697959	0.330107088	33	33	0.860360646	0.960861032	DB
Family_Veillonellaceae	maxdose_dental	maxdose_dental	0.263584368	0.602552325	33	30	0.665698923	0.960861032	DB
Veillonella	maxdose_dental	maxdose_dental	0.032960847	0.43314267	33	31	0.939972749	0.960861032	DB
Veillonellaceae_.G.1.	maxdose_dental	maxdose_dental	0.077877907	0.629274907	33	25	0.902537406	0.960861032	DB
Selenomonas	maxdose_dental	maxdose_dental	-0.237686507	0.594483562	33	31	0.692825189	0.960861032	DB
Fusobacterium	maxdose_dental	maxdose_dental	-0.017287704	0.445290269	33	31	0.969352295	0.969352295	DB
Porphyromonas	maxdose_gparotcontralateral	maxdose_gparotcontralateral	-1.849804933	0.920990529	16	13	0.075511162	0.453066969	C
Family_Lachnospiraceae	maxdose_gparotcontralateral	maxdose_gparotcontralateral	-1.946704262	0.721372872	16	10	0.024449278	0.453066969	C
Family_Peptoniphilaceae	maxdose_gparotcontralateral	maxdose_gparotcontralateral	-1.85150467	0.855331305	16	11	0.058620676	0.453066969	C
Phylum_Firmicutes	maxdose_gparotcontralateral	maxdose_gparotcontralateral	-1.469420574	0.63757714	16	10	0.046639716	0.453066969	C
Streptococcus	maxdose_gparotcontralateral	maxdose_gparotcontralateral	0.788698974	0.381815604	16	16	0.068846949	0.453066969	C
Family_Veillonellaceae	maxdose_gparotcontralateral	maxdose_gparotcontralateral	-1.958578549	1.034250745	16	10	0.090795364	0.453976821	C
Leptotrichia	maxdose_gparotcontralateral	maxdose_gparotcontralateral	-1.428384565	0.845586398	16	11	0.125441876	0.470407034	C
Family_Lactobacillaceae	maxdose_gparotcontralateral	maxdose_gparotcontralateral	1.660954495	0.936513289	16	16	0.109889109	0.470407034	C
Fusobacterium	maxdose_gparotcontralateral	maxdose_gparotcontralateral	-1.344904779	1.300112361	16	13	0.327919339	0.702684297	C
Prevotella	maxdose_gparotcontralateral	maxdose_gparotcontralateral	-1.445482661	1.233329248	16	15	0.271280004	0.702684297	C
Bifidobacterium	maxdose_gparotcontralateral	maxdose_gparotcontralateral	-1.163635902	1.07116695	16	13	0.305572484	0.702684297	C
Family_Propionibacteriaceae	maxdose_gparotcontralateral	maxdose_gparotcontralateral	1.678300635	1.413226667	16	13	0.265400243	0.702684297	C
Gemella	maxdose_gparotcontralateral	maxdose_gparotcontralateral	0.94549564	0.832889097	16	13	0.28561843	0.702684297	C
Veillonellaceae_.G.1.	maxdose_gparotcontralateral	maxdose_gparotcontralateral	-1.266326765	1.131651125	16	9	0.292111985	0.702684297	C
Limosilactobacillus	maxdose_gparotcontralateral	maxdose_gparotcontralateral	0.60354781	0.630544479	16	16	0.363477889	0.726955779	C
Campylobacter	maxdose_gparotcontralateral	maxdose_gparotcontralateral	-0.771260129	0.923331129	16	13	0.425166098	0.774729585	C
Family_Atopobiaceae	maxdose_gparotcontralateral	maxdose_gparotcontralateral	-0.58672792	0.796855491	16	16	0.480296143	0.774729585	C
Family_Micrococcaceae	maxdose_gparotcontralateral	maxdose_gparotcontralateral	0.88160763	1.141872719	16	12	0.459864191	0.774729585	C
Order_Lactobacillales	maxdose_gparotcontralateral	maxdose_gparotcontralateral	1.034122556	1.439217956	16	13	0.490662071	0.774729585	C
Capnocytophaga	maxdose_gparotcontralateral	maxdose_gparotcontralateral	-0.693804218	1.089644637	16	11	0.540158731	0.778580806	C
Family_Bifidobacteriaceae	maxdose_gparotcontralateral	maxdose_gparotcontralateral	-0.617736244	0.982155996	16	15	0.545006565	0.778580806	C
Haemophilus	maxdose_gparotcontralateral	maxdose_gparotcontralateral	-0.415044645	0.968805694	16	11	0.678424004	0.789110916	C
Schaalia	maxdose_gparotcontralateral	maxdose_gparotcontralateral	-0.344211075	0.818336935	16	10	0.683896127	0.789110916	C
Parvimonas	maxdose_gparotcontralateral	maxdose_gparotcontralateral	-0.28555486	0.597327626	16	10	0.644009654	0.789110916	C
Oribacterium	maxdose_gparotcontralateral	maxdose_gparotcontralateral	-0.492030902	1.078445828	16	13	0.659026913	0.789110916	C
Veillonella	maxdose_gparotcontralateral	maxdose_gparotcontralateral	-0.561842451	1.042482337	16	15	0.602997701	0.789110916	C
Selenomonas	maxdose_gparotcontralateral	maxdose_gparotcontralateral	-0.360115324	1.722443987	16	13	0.839047308	0.932274787	C
Actinomyces	maxdose_gparotcontralateral	maxdose_gparotcontralateral	-0.04907272	0.950891923	16	14	0.959969075	0.959969075	C
Family_Peptostreptococcaceae	maxdose_gparotcontralateral	maxdose_gparotcontralateral	-0.098469867	1.077264449	16	10	0.929171109	0.959969075	C
Lactobacillus	maxdose_gparotcontralateral	maxdose_gparotcontralateral	-0.061609298	1.014733944	16	16	0.952913272	0.959969075	C
Saccharibacteria_.TM7._.G.1.	maxdose_gparotcontralateral	maxdose_gparotcontralateral	-1.980197908	0.682902989	33	20	0.007673666	0.352988642	DB
Aggregatibacter	maxdose_gparotcontralateral	maxdose_gparotcontralateral	-1.012952254	0.399166176	33	17	0.017769809	0.408705596	DB
Order_Burkholderiales	maxdose_gparotcontralateral	maxdose_gparotcontralateral	-0.898129287	0.639823941	33	20	0.172704751	0.881256673	DB
Family_Neisseriaceae	maxdose_gparotcontralateral	maxdose_gparotcontralateral	-0.464159574	0.705097946	33	21	0.516368155	0.881256673	DB
Neisseria	maxdose_gparotcontralateral	maxdose_gparotcontralateral	-0.451066912	0.794050697	33	28	0.575062644	0.881256673	DB
Class_Gammaproteobacteria	maxdose_gparotcontralateral	maxdose_gparotcontralateral	-0.742402808	0.764710954	33	20	0.340933742	0.881256673	DB
Family_Saccharibacteria_.TM7._.F.1.	maxdose_gparotcontralateral	maxdose_gparotcontralateral	-0.527596053	0.783019794	33	18	0.506623158	0.881256673	DB
Treponema	maxdose_gparotcontralateral	maxdose_gparotcontralateral	-0.494979287	0.633896654	33	29	0.442221405	0.881256673	DB
Fusobacterium	maxdose_gparotcontralateral	maxdose_gparotcontralateral	-0.336712649	0.425055918	33	31	0.435719689	0.881256673	DB
Leptotrichia	maxdose_gparotcontralateral	maxdose_gparotcontralateral	-0.363879014	0.662506738	33	31	0.587709774	0.881256673	DB
Capnocytophaga	maxdose_gparotcontralateral	maxdose_gparotcontralateral	-0.734467227	0.609186402	33	32	0.239239066	0.881256673	DB
Porphyromonas	maxdose_gparotcontralateral	maxdose_gparotcontralateral	-0.933855701	0.535647327	33	31	0.093548792	0.881256673	DB
Family_Prevotellaceae	maxdose_gparotcontralateral	maxdose_gparotcontralateral	-0.726067522	0.657245795	33	19	0.279803454	0.881256673	DB
Alloprevotella	maxdose_gparotcontralateral	maxdose_gparotcontralateral	-0.724922491	0.523950543	33	24	0.178720723	0.881256673	DB
Bifidobacterium	maxdose_gparotcontralateral	maxdose_gparotcontralateral	0.541672793	0.656612016	33	18	0.417201712	0.881256673	DB
Actinomyces	maxdose_gparotcontralateral	maxdose_gparotcontralateral	-0.307483513	0.521475678	33	32	0.560722969	0.881256673	DB
Family_Actinomycetaceae	maxdose_gparotcontralateral	maxdose_gparotcontralateral	-0.347214719	0.679187103	33	19	0.613681928	0.881256673	DB
Family_Micrococcaceae	maxdose_gparotcontralateral	maxdose_gparotcontralateral	0.524305921	0.646282432	33	31	0.424870622	0.881256673	DB
Corynebacterium	maxdose_gparotcontralateral	maxdose_gparotcontralateral	-0.910394978	0.749016415	33	27	0.235546964	0.881256673	DB
Family_Peptostreptococcaceae	maxdose_gparotcontralateral	maxdose_gparotcontralateral	-0.239928956	0.51889445	33	27	0.647804472	0.881256673	DB
Parvimonas	maxdose_gparotcontralateral	maxdose_gparotcontralateral	0.384996702	0.484610978	33	28	0.434413708	0.881256673	DB
Oribacterium	maxdose_gparotcontralateral	maxdose_gparotcontralateral	0.369298534	0.459987686	33	27	0.42963164	0.881256673	DB
Family_Lachnospiraceae	maxdose_gparotcontralateral	maxdose_gparotcontralateral	-0.342027263	0.476501418	33	30	0.479541938	0.881256673	DB
Lachnoanaerobaculum	maxdose_gparotcontralateral	maxdose_gparotcontralateral	-0.84825144	0.548678068	33	28	0.13467294	0.881256673	DB
Phylum_Firmicutes	maxdose_gparotcontralateral	maxdose_gparotcontralateral	-0.385707467	0.419511478	33	23	0.366662301	0.881256673	DB
Mycoplasma	maxdose_gparotcontralateral	maxdose_gparotcontralateral	0.468926647	0.425920962	33	17	0.281397194	0.881256673	DB
Gemella	maxdose_gparotcontralateral	maxdose_gparotcontralateral	0.319460621	0.602995548	33	30	0.600931874	0.881256673	DB
Family_Lactobacillaceae	maxdose_gparotcontralateral	maxdose_gparotcontralateral	0.402541074	0.708958899	33	20	0.575240677	0.881256673	DB
Limosilactobacillus	maxdose_gparotcontralateral	maxdose_gparotcontralateral	0.441161496	0.892351526	33	21	0.625353657	0.881256673	DB
Order_Lactobacillales	maxdose_gparotcontralateral	maxdose_gparotcontralateral	-0.288304861	0.630370341	33	31	0.651363628	0.881256673	DB
Streptococcus	maxdose_gparotcontralateral	maxdose_gparotcontralateral	0.363802567	0.310119893	33	33	0.251810895	0.881256673	DB
Family_Veillonellaceae	maxdose_gparotcontralateral	maxdose_gparotcontralateral	0.488565038	0.615682926	33	30	0.434934515	0.881256673	DB
Veillonella	maxdose_gparotcontralateral	maxdose_gparotcontralateral	0.401028228	0.416076623	33	31	0.344361019	0.881256673	DB
Selenomonas	maxdose_gparotcontralateral	maxdose_gparotcontralateral	-0.281639769	0.570448266	33	31	0.625816121	0.881256673	DB
Fretibacterium	maxdose_gparotcontralateral	maxdose_gparotcontralateral	-0.246582318	0.581122152	33	22	0.67496099	0.887091587	DB
Haemophilus	maxdose_gparotcontralateral	maxdose_gparotcontralateral	-0.259257982	0.816266521	33	26	0.753415132	0.912028843	DB
Family_Weeksellaceae	maxdose_gparotcontralateral	maxdose_gparotcontralateral	-0.202408148	0.603463244	33	25	0.740113554	0.912028843	DB
Family_Atopobiaceae	maxdose_gparotcontralateral	maxdose_gparotcontralateral	-0.15482343	0.447449912	33	32	0.732228072	0.912028843	DB
Schaalia	maxdose_gparotcontralateral	maxdose_gparotcontralateral	-0.129204632	0.451549617	33	27	0.777131627	0.916616791	DB
Lactobacillus	maxdose_gparotcontralateral	maxdose_gparotcontralateral	0.224126252	0.902921402	33	20	0.805989165	0.92688754	DB
Kingella	maxdose_gparotcontralateral	maxdose_gparotcontralateral	0.068687676	0.712455271	33	25	0.923963814	0.973905769	DB
Campylobacter	maxdose_gparotcontralateral	maxdose_gparotcontralateral	0.057545271	0.539404229	33	31	0.915891943	0.973905769	DB
Prevotella	maxdose_gparotcontralateral	maxdose_gparotcontralateral	0.016837497	0.509623138	33	32	0.973905769	0.973905769	DB
Family_Bifidobacteriaceae	maxdose_gparotcontralateral	maxdose_gparotcontralateral	0.02749386	0.508525511	33	19	0.957312448	0.973905769	DB
Family_Propionibacteriaceae	maxdose_gparotcontralateral	maxdose_gparotcontralateral	0.036493854	0.522101114	33	31	0.94483092	0.973905769	DB
Veillonellaceae_.G.1.	maxdose_gparotcontralateral	maxdose_gparotcontralateral	0.024020257	0.605060143	33	25	0.96864847	0.973905769	DB
Order_Burkholderiales	maxdose_gparotcontralateral	maxdose_gparotcontralateral	-0.996950447	0.389155665	32	18	0.016824267	0.535744833	GCF
Pseudomonas	maxdose_gparotcontralateral	maxdose_gparotcontralateral	-1.861983751	0.790118549	32	21	0.026586185	0.535744833	GCF
Parvimonas	maxdose_gparotcontralateral	maxdose_gparotcontralateral	0.715698727	0.338520984	32	31	0.044645403	0.535744833	GCF
Streptococcus	maxdose_gparotcontralateral	maxdose_gparotcontralateral	0.489545261	0.220012043	32	32	0.03533099	0.535744833	GCF
Oribacterium	maxdose_gparotcontralateral	maxdose_gparotcontralateral	1.045458461	0.53225168	32	26	0.060714863	0.582862687	GCF
Family_Neisseriaceae	maxdose_gparotcontralateral	maxdose_gparotcontralateral	-0.840833326	0.572247121	32	19	0.154209673	0.625693254	GCF
Neisseria	maxdose_gparotcontralateral	maxdose_gparotcontralateral	-1.07343007	0.782834844	32	24	0.182493866	0.625693254	GCF
Class_Gammaproteobacteria	maxdose_gparotcontralateral	maxdose_gparotcontralateral	-0.903722523	0.578391007	32	21	0.130746932	0.625693254	GCF
Alloprevotella	maxdose_gparotcontralateral	maxdose_gparotcontralateral	-0.862481873	0.492431978	32	24	0.092125635	0.625693254	GCF
Family_Actinomycetaceae	maxdose_gparotcontralateral	maxdose_gparotcontralateral	0.817723611	0.580280645	32	21	0.171098113	0.625693254	GCF
Corynebacterium	maxdose_gparotcontralateral	maxdose_gparotcontralateral	-1.147959627	0.737410719	32	23	0.132101397	0.625693254	GCF
Family_Lachnospiraceae	maxdose_gparotcontralateral	maxdose_gparotcontralateral	-0.815009816	0.565404551	32	29	0.161863789	0.625693254	GCF
Phylum_Firmicutes	maxdose_gparotcontralateral	maxdose_gparotcontralateral	-0.76104347	0.431951746	32	28	0.090316808	0.625693254	GCF
Family_Veillonellaceae	maxdose_gparotcontralateral	maxdose_gparotcontralateral	0.885711854	0.582639292	32	29	0.141015487	0.625693254	GCF
Family_Prevotellaceae	maxdose_gparotcontralateral	maxdose_gparotcontralateral	-0.996772724	0.825660524	32	18	0.238637154	0.675283096	GCF
Prevotella	maxdose_gparotcontralateral	maxdose_gparotcontralateral	0.291873966	0.242047496	32	31	0.239162763	0.675283096	GCF
Lachnoanaerobaculum	maxdose_gparotcontralateral	maxdose_gparotcontralateral	-0.616075163	0.510901525	32	27	0.239160937	0.675283096	GCF
Family_Enterobacteriaceae	maxdose_gparotcontralateral	maxdose_gparotcontralateral	-0.633454923	0.562738743	32	20	0.270998389	0.722662371	GCF
Saccharibacteria_.TM7._.G.1.	maxdose_gparotcontralateral	maxdose_gparotcontralateral	-0.556764388	0.57607384	32	24	0.343060785	0.731086839	GCF
Fusobacterium	maxdose_gparotcontralateral	maxdose_gparotcontralateral	0.248903989	0.274558028	32	31	0.373293646	0.731086839	GCF
Capnocytophaga	maxdose_gparotcontralateral	maxdose_gparotcontralateral	-0.509515532	0.609682322	32	30	0.411236347	0.731086839	GCF
Order_Coriobacteriales	maxdose_gparotcontralateral	maxdose_gparotcontralateral	0.351974212	0.398065353	32	19	0.385006646	0.731086839	GCF
Bifidobacterium	maxdose_gparotcontralateral	maxdose_gparotcontralateral	0.61116996	0.709919643	32	20	0.397474793	0.731086839	GCF
Lactobacillus	maxdose_gparotcontralateral	maxdose_gparotcontralateral	0.770582721	0.884418351	32	18	0.391887597	0.731086839	GCF
Limosilactobacillus	maxdose_gparotcontralateral	maxdose_gparotcontralateral	0.72264846	0.79967929	32	17	0.374794667	0.731086839	GCF
Veillonella	maxdose_gparotcontralateral	maxdose_gparotcontralateral	0.277592676	0.299557593	32	31	0.362955283	0.731086839	GCF
Veillonellaceae_.G.1.	maxdose_gparotcontralateral	maxdose_gparotcontralateral	0.437874365	0.41863136	32	24	0.30558485	0.731086839	GCF
Kingella	maxdose_gparotcontralateral	maxdose_gparotcontralateral	-0.331481196	0.491707799	32	27	0.506406833	0.83819062	GCF
Family_Saccharibacteria_.TM7._.F.1.	maxdose_gparotcontralateral	maxdose_gparotcontralateral	-0.416037252	0.616648739	32	18	0.506074407	0.83819062	GCF
Fretibacterium	maxdose_gparotcontralateral	maxdose_gparotcontralateral	-0.306233225	0.553498749	32	21	0.584994156	0.935990649	GCF
Haemophilus	maxdose_gparotcontralateral	maxdose_gparotcontralateral	-0.0416592	0.748339745	32	26	0.956048151	0.956048151	GCF
Campylobacter	maxdose_gparotcontralateral	maxdose_gparotcontralateral	0.18668114	0.503757276	32	31	0.714073648	0.956048151	GCF
Treponema	maxdose_gparotcontralateral	maxdose_gparotcontralateral	-0.364482595	0.739116499	32	28	0.626222683	0.956048151	GCF
Leptotrichia	maxdose_gparotcontralateral	maxdose_gparotcontralateral	-0.328660845	0.730972162	32	28	0.656857519	0.956048151	GCF
Family_Weeksellaceae	maxdose_gparotcontralateral	maxdose_gparotcontralateral	-0.224398002	0.543808328	32	23	0.683386572	0.956048151	GCF
Porphyromonas	maxdose_gparotcontralateral	maxdose_gparotcontralateral	-0.207812649	0.575879335	32	30	0.721234495	0.956048151	GCF
Family_Atopobiaceae	maxdose_gparotcontralateral	maxdose_gparotcontralateral	0.100441005	0.382523742	32	30	0.795030209	0.956048151	GCF
Actinomyces	maxdose_gparotcontralateral	maxdose_gparotcontralateral	-0.06683624	0.326014089	32	30	0.839224141	0.956048151	GCF
Schaalia	maxdose_gparotcontralateral	maxdose_gparotcontralateral	-0.172941308	0.404044054	32	29	0.672297165	0.956048151	GCF
Family_Micrococcaceae	maxdose_gparotcontralateral	maxdose_gparotcontralateral	-0.036403381	0.373678777	32	31	0.923170556	0.956048151	GCF
Family_Propionibacteriaceae	maxdose_gparotcontralateral	maxdose_gparotcontralateral	0.034786962	0.430914844	32	29	0.936300944	0.956048151	GCF
Family_Peptostreptococcaceae	maxdose_gparotcontralateral	maxdose_gparotcontralateral	-0.100484139	0.369048506	32	30	0.787643743	0.956048151	GCF
Family_Peptoniphilaceae	maxdose_gparotcontralateral	maxdose_gparotcontralateral	0.10017923	0.557519152	32	17	0.858846385	0.956048151	GCF
Mycoplasma	maxdose_gparotcontralateral	maxdose_gparotcontralateral	-0.127574827	0.56589664	32	21	0.823470979	0.956048151	GCF
Gemella	maxdose_gparotcontralateral	maxdose_gparotcontralateral	-0.120032933	0.582593928	32	27	0.838434634	0.956048151	GCF
Family_Bacillaceae	maxdose_gparotcontralateral	maxdose_gparotcontralateral	0.06551328	0.429998748	32	19	0.880128393	0.956048151	GCF
Order_Lactobacillales	maxdose_gparotcontralateral	maxdose_gparotcontralateral	-0.065222254	0.600758085	32	30	0.914412956	0.956048151	GCF
Selenomonas	maxdose_gparotcontralateral	maxdose_gparotcontralateral	-0.187716628	0.648720842	32	30	0.774688818	0.956048151	GCF
Saccharibacteria_.TM7._.G.1.	maxdose_gparotcontralateral	maxdose_gparotcontralateral	-1.429911254	0.584690343	33	23	0.021844429	0.347764899	OM
Fusobacterium	maxdose_gparotcontralateral	maxdose_gparotcontralateral	-1.027366357	0.4555424	33	31	0.033120467	0.347764899	OM
Capnocytophaga	maxdose_gparotcontralateral	maxdose_gparotcontralateral	-1.10769509	0.475133412	33	30	0.028094023	0.347764899	OM
Porphyromonas	maxdose_gparotcontralateral	maxdose_gparotcontralateral	-1.289531182	0.527142854	33	31	0.02181151	0.347764899	OM
Phylum_Firmicutes	maxdose_gparotcontralateral	maxdose_gparotcontralateral	-0.878959857	0.448275083	33	23	0.061139005	0.51356764	OM
Lachnoanaerobaculum	maxdose_gparotcontralateral	maxdose_gparotcontralateral	-0.7188397	0.394252332	33	25	0.080238145	0.561667013	OM
Family_Saccharibacteria_.TM7._.F.1.	maxdose_gparotcontralateral	maxdose_gparotcontralateral	-1.152315062	0.681679647	33	18	0.103383251	0.620299504	OM
Neisseria	maxdose_gparotcontralateral	maxdose_gparotcontralateral	-1.113363406	0.741718467	33	28	0.145865727	0.643830056	OM
Leptotrichia	maxdose_gparotcontralateral	maxdose_gparotcontralateral	-0.728218179	0.513661085	33	30	0.168622158	0.643830056	OM
Alloprevotella	maxdose_gparotcontralateral	maxdose_gparotcontralateral	-0.831653164	0.553508973	33	25	0.145492705	0.643830056	OM
Family_Lachnospiraceae	maxdose_gparotcontralateral	maxdose_gparotcontralateral	-0.82561844	0.572376805	33	28	0.161591021	0.643830056	OM
Order_Burkholderiales	maxdose_gparotcontralateral	maxdose_gparotcontralateral	-0.457521023	0.587638603	33	18	0.443537104	0.829668284	OM
Kingella	maxdose_gparotcontralateral	maxdose_gparotcontralateral	-0.350737648	0.440722868	33	23	0.433626542	0.829668284	OM
Family_Neisseriaceae	maxdose_gparotcontralateral	maxdose_gparotcontralateral	-0.271444534	0.451496145	33	20	0.55311219	0.829668284	OM
Haemophilus	maxdose_gparotcontralateral	maxdose_gparotcontralateral	-0.754511895	0.907962411	33	27	0.413843115	0.829668284	OM
Class_Gammaproteobacteria	maxdose_gparotcontralateral	maxdose_gparotcontralateral	-0.44258734	0.463096355	33	20	0.348368126	0.829668284	OM
Family_Weeksellaceae	maxdose_gparotcontralateral	maxdose_gparotcontralateral	-0.57119477	0.555920234	33	23	0.314035562	0.829668284	OM
Family_Prevotellaceae	maxdose_gparotcontralateral	maxdose_gparotcontralateral	-0.616182417	0.524975082	33	19	0.251561621	0.829668284	OM
Prevotella	maxdose_gparotcontralateral	maxdose_gparotcontralateral	-0.40777943	0.460110353	33	33	0.383921273	0.829668284	OM
Schaalia	maxdose_gparotcontralateral	maxdose_gparotcontralateral	-0.623953778	0.577666788	33	28	0.290395945	0.829668284	OM
Family_Micrococcaceae	maxdose_gparotcontralateral	maxdose_gparotcontralateral	0.242870616	0.352391106	33	32	0.497040144	0.829668284	OM
Corynebacterium	maxdose_gparotcontralateral	maxdose_gparotcontralateral	-0.575396515	0.547829386	33	21	0.303618324	0.829668284	OM
Fretibacterium	maxdose_gparotcontralateral	maxdose_gparotcontralateral	-0.393760768	0.536179881	33	18	0.469548672	0.829668284	OM
Family_Peptostreptococcaceae	maxdose_gparotcontralateral	maxdose_gparotcontralateral	-0.369434023	0.539236951	33	25	0.49958109	0.829668284	OM
Gemella	maxdose_gparotcontralateral	maxdose_gparotcontralateral	-0.460427037	0.729911611	33	30	0.533897167	0.829668284	OM
Streptococcus	maxdose_gparotcontralateral	maxdose_gparotcontralateral	0.261987969	0.282068348	33	32	0.361869253	0.829668284	OM
Veillonellaceae_.G.1.	maxdose_gparotcontralateral	maxdose_gparotcontralateral	-0.490203871	0.60096329	33	25	0.422377503	0.829668284	OM
Selenomonas	maxdose_gparotcontralateral	maxdose_gparotcontralateral	-0.37203132	0.589223267	33	32	0.53351481	0.829668284	OM
Order_Lactobacillales	maxdose_gparotcontralateral	maxdose_gparotcontralateral	-0.216739189	0.422556991	33	32	0.612508006	0.88708056	OM
Limosilactobacillus	maxdose_gparotcontralateral	maxdose_gparotcontralateral	0.316043765	0.74103917	33	23	0.6734029	0.942764061	OM
Campylobacter	maxdose_gparotcontralateral	maxdose_gparotcontralateral	-0.040672053	0.389788139	33	33	0.917728982	0.963550752	OM
Treponema	maxdose_gparotcontralateral	maxdose_gparotcontralateral	-0.054002705	0.498078575	33	26	0.914526427	0.963550752	OM
Family_Atopobiaceae	maxdose_gparotcontralateral	maxdose_gparotcontralateral	-0.166347684	0.57379922	33	31	0.774279311	0.963550752	OM
Family_Bifidobacteriaceae	maxdose_gparotcontralateral	maxdose_gparotcontralateral	0.07379095	0.578143155	33	17	0.899459441	0.963550752	OM
Actinomyces	maxdose_gparotcontralateral	maxdose_gparotcontralateral	0.099802082	0.396484227	33	32	0.803317049	0.963550752	OM
Family_Propionibacteriaceae	maxdose_gparotcontralateral	maxdose_gparotcontralateral	0.087302817	0.432349044	33	22	0.841608169	0.963550752	OM
Parvimonas	maxdose_gparotcontralateral	maxdose_gparotcontralateral	0.037972433	0.504568821	33	27	0.940609068	0.963550752	OM
Oribacterium	maxdose_gparotcontralateral	maxdose_gparotcontralateral	-0.133995021	0.623052152	33	30	0.83146354	0.963550752	OM
Lactobacillus	maxdose_gparotcontralateral	maxdose_gparotcontralateral	-0.13353797	0.744818896	33	20	0.859155823	0.963550752	OM
Family_Veillonellaceae	maxdose_gparotcontralateral	maxdose_gparotcontralateral	-0.119272125	0.61693573	33	32	0.848262744	0.963550752	OM
Veillonella	maxdose_gparotcontralateral	maxdose_gparotcontralateral	0.072020909	0.317358984	33	33	0.822317202	0.963550752	OM
Bifidobacterium	maxdose_gparotcontralateral	maxdose_gparotcontralateral	0.00649859	0.525386182	33	20	0.990229264	0.990229264	OM
Family_Lactobacillaceae	maxdose_gparotipsilateral	maxdose_gparotipsilateral	2.478371627	0.707888737	16	16	0.006712156	0.201364671	C
Porphyromonas	maxdose_gparotipsilateral	maxdose_gparotipsilateral	-2.252172319	0.815373815	16	13	0.022035095	0.220350954	C
Family_Peptoniphilaceae	maxdose_gparotipsilateral	maxdose_gparotipsilateral	-2.152111742	0.773219055	16	11	0.021285143	0.220350954	C
Leptotrichia	maxdose_gparotipsilateral	maxdose_gparotipsilateral	-1.793077239	0.764511731	16	11	0.043633438	0.327250784	C
Limosilactobacillus	maxdose_gparotipsilateral	maxdose_gparotipsilateral	1.079662011	0.555465466	16	16	0.083809261	0.410190746	C
Order_Lactobacillales	maxdose_gparotipsilateral	maxdose_gparotipsilateral	2.340098894	1.25766457	16	13	0.095711174	0.410190746	C
Veillonellaceae_.G.1.	maxdose_gparotipsilateral	maxdose_gparotipsilateral	-2.018403286	1.003069737	16	9	0.075057932	0.410190746	C
Family_Lachnospiraceae	maxdose_gparotipsilateral	maxdose_gparotipsilateral	-1.433263086	0.844513258	16	10	0.12389898	0.454039188	C
Phylum_Firmicutes	maxdose_gparotipsilateral	maxdose_gparotipsilateral	-1.154937777	0.705837331	16	10	0.136211757	0.454039188	C
Campylobacter	maxdose_gparotipsilateral	maxdose_gparotipsilateral	-1.129345703	0.881430897	16	13	0.232127106	0.51002895	C
Fusobacterium	maxdose_gparotipsilateral	maxdose_gparotipsilateral	-1.649807924	1.260490735	16	13	0.223013059	0.51002895	C
Capnocytophaga	maxdose_gparotipsilateral	maxdose_gparotipsilateral	-1.338843014	1.020609436	16	11	0.222058165	0.51002895	C
Family_Propionibacteriaceae	maxdose_gparotipsilateral	maxdose_gparotipsilateral	1.770355889	1.400691081	16	13	0.23801351	0.51002895	C
Family_Veillonellaceae	maxdose_gparotipsilateral	maxdose_gparotipsilateral	-1.567753558	1.105805395	16	10	0.189943652	0.51002895	C
Oribacterium	maxdose_gparotipsilateral	maxdose_gparotipsilateral	-1.133058577	1.023375748	16	13	0.29692968	0.59385936	C
Haemophilus	maxdose_gparotipsilateral	maxdose_gparotipsilateral	-0.767766638	0.944578489	16	11	0.437296898	0.690468787	C
Prevotella	maxdose_gparotipsilateral	maxdose_gparotipsilateral	-1.130953137	1.269307529	16	15	0.396123535	0.690468787	C
Gemella	maxdose_gparotipsilateral	maxdose_gparotipsilateral	0.740267115	0.85565471	16	13	0.409425847	0.690468787	C
Selenomonas	maxdose_gparotipsilateral	maxdose_gparotipsilateral	-1.385663492	1.663695329	16	13	0.426459749	0.690468787	C
Family_Atopobiaceae	maxdose_gparotipsilateral	maxdose_gparotipsilateral	-0.519862366	0.801997564	16	16	0.533036327	0.714857131	C
Family_Micrococcaceae	maxdose_gparotipsilateral	maxdose_gparotipsilateral	0.693130745	1.156222851	16	12	0.563638776	0.714857131	C
Parvimonas	maxdose_gparotipsilateral	maxdose_gparotipsilateral	-0.378510759	0.591558564	16	10	0.538213128	0.714857131	C
Lactobacillus	maxdose_gparotipsilateral	maxdose_gparotipsilateral	0.634974095	0.992626617	16	16	0.538314169	0.714857131	C
Streptococcus	maxdose_gparotipsilateral	maxdose_gparotipsilateral	0.266880643	0.454956554	16	16	0.571885705	0.714857131	C
Family_Peptostreptococcaceae	maxdose_gparotipsilateral	maxdose_gparotipsilateral	-0.545483176	1.062315744	16	10	0.619979296	0.743975155	C
Actinomyces	maxdose_gparotipsilateral	maxdose_gparotipsilateral	-0.412868276	0.941022314	16	14	0.671190382	0.745767091	C
Schaalia	maxdose_gparotipsilateral	maxdose_gparotipsilateral	0.382644419	0.816438238	16	10	0.650446035	0.745767091	C
Veillonella	maxdose_gparotipsilateral	maxdose_gparotipsilateral	-0.3680128	1.052043426	16	15	0.734529354	0.786995737	C
Bifidobacterium	maxdose_gparotipsilateral	maxdose_gparotipsilateral	-0.278950785	1.135430544	16	13	0.811442071	0.839422832	C
Family_Bifidobacteriaceae	maxdose_gparotipsilateral	maxdose_gparotipsilateral	-0.145645779	1.002333886	16	15	0.887670964	0.887670964	C
Order_Burkholderiales	maxdose_gparotipsilateral	maxdose_gparotipsilateral	-1.080202122	0.62846373	33	20	0.098012389	0.911140995	DB
Family_Neisseriaceae	maxdose_gparotipsilateral	maxdose_gparotipsilateral	-0.666702072	0.698570835	33	21	0.349029104	0.911140995	DB
Neisseria	maxdose_gparotipsilateral	maxdose_gparotipsilateral	-0.879616982	0.779554952	33	28	0.269881183	0.911140995	DB
Aggregatibacter	maxdose_gparotipsilateral	maxdose_gparotipsilateral	-0.798020335	0.418214142	33	17	0.067917905	0.911140995	DB
Haemophilus	maxdose_gparotipsilateral	maxdose_gparotipsilateral	-1.163687223	0.784100059	33	26	0.150280699	0.911140995	DB
Saccharibacteria_.TM7._.G.1.	maxdose_gparotipsilateral	maxdose_gparotipsilateral	-1.494929172	0.73062392	33	20	0.051401208	0.911140995	DB
Leptotrichia	maxdose_gparotipsilateral	maxdose_gparotipsilateral	-0.497357388	0.659027254	33	31	0.457489392	0.911140995	DB
Capnocytophaga	maxdose_gparotipsilateral	maxdose_gparotipsilateral	-0.488244099	0.61899149	33	32	0.437660923	0.911140995	DB
Porphyromonas	maxdose_gparotipsilateral	maxdose_gparotipsilateral	-0.569624203	0.555718137	33	31	0.315168594	0.911140995	DB
Family_Prevotellaceae	maxdose_gparotipsilateral	maxdose_gparotipsilateral	-0.956369631	0.645347412	33	19	0.150850904	0.911140995	DB
Alloprevotella	maxdose_gparotipsilateral	maxdose_gparotipsilateral	-0.527277908	0.533313975	33	24	0.332291833	0.911140995	DB
Prevotella	maxdose_gparotipsilateral	maxdose_gparotipsilateral	0.415765248	0.502804787	33	32	0.416121237	0.911140995	DB
Family_Atopobiaceae	maxdose_gparotipsilateral	maxdose_gparotipsilateral	0.328733098	0.443675127	33	32	0.465637711	0.911140995	DB
Family_Bifidobacteriaceae	maxdose_gparotipsilateral	maxdose_gparotipsilateral	0.365593021	0.503271399	33	19	0.474320456	0.911140995	DB
Family_Micrococcaceae	maxdose_gparotipsilateral	maxdose_gparotipsilateral	0.865865629	0.631417388	33	31	0.182464373	0.911140995	DB
Corynebacterium	maxdose_gparotipsilateral	maxdose_gparotipsilateral	-0.719596368	0.75727511	33	27	0.351084858	0.911140995	DB
Family_Propionibacteriaceae	maxdose_gparotipsilateral	maxdose_gparotipsilateral	0.591975302	0.508552313	33	31	0.255396829	0.911140995	DB
Parvimonas	maxdose_gparotipsilateral	maxdose_gparotipsilateral	0.693311175	0.470690432	33	28	0.153239869	0.911140995	DB
Oribacterium	maxdose_gparotipsilateral	maxdose_gparotipsilateral	0.396580908	0.459078284	33	27	0.395875785	0.911140995	DB
Lachnoanaerobaculum	maxdose_gparotipsilateral	maxdose_gparotipsilateral	-0.449248293	0.567235296	33	28	0.43581382	0.911140995	DB
Phylum_Firmicutes	maxdose_gparotipsilateral	maxdose_gparotipsilateral	0.309868778	0.42201889	33	23	0.469625591	0.911140995	DB
Mycoplasma	maxdose_gparotipsilateral	maxdose_gparotipsilateral	0.310862204	0.431669945	33	17	0.478119163	0.911140995	DB
Lactobacillus	maxdose_gparotipsilateral	maxdose_gparotipsilateral	0.61986861	0.895492534	33	20	0.495185324	0.911140995	DB
Family_Lactobacillaceae	maxdose_gparotipsilateral	maxdose_gparotipsilateral	0.808416206	0.694955267	33	20	0.255705803	0.911140995	DB
Limosilactobacillus	maxdose_gparotipsilateral	maxdose_gparotipsilateral	0.948407023	0.876411518	33	21	0.289514714	0.911140995	DB
Kingella	maxdose_gparotipsilateral	maxdose_gparotipsilateral	-0.016976342	0.712579613	33	25	0.981182312	0.994511156	DB
Class_Gammaproteobacteria	maxdose_gparotipsilateral	maxdose_gparotipsilateral	-0.172274193	0.778230162	33	20	0.826605128	0.994511156	DB
Campylobacter	maxdose_gparotipsilateral	maxdose_gparotipsilateral	-0.003748858	0.539526476	33	31	0.994511156	0.994511156	DB
Family_Saccharibacteria_.TM7._.F.1.	maxdose_gparotipsilateral	maxdose_gparotipsilateral	-0.150562518	0.789523615	33	18	0.850300449	0.994511156	DB
Treponema	maxdose_gparotipsilateral	maxdose_gparotipsilateral	0.023994293	0.641562248	33	29	0.970463289	0.994511156	DB
Fusobacterium	maxdose_gparotipsilateral	maxdose_gparotipsilateral	-0.165713457	0.429079377	33	31	0.702610732	0.994511156	DB
Family_Weeksellaceae	maxdose_gparotipsilateral	maxdose_gparotipsilateral	-0.146546145	0.604108946	33	25	0.810308126	0.994511156	DB
Bifidobacterium	maxdose_gparotipsilateral	maxdose_gparotipsilateral	0.351239487	0.66177107	33	18	0.60027107	0.994511156	DB
Actinomyces	maxdose_gparotipsilateral	maxdose_gparotipsilateral	-0.059040831	0.524956469	33	32	0.911350512	0.994511156	DB
Schaalia	maxdose_gparotipsilateral	maxdose_gparotipsilateral	-0.006583088	0.452286498	33	27	0.988502635	0.994511156	DB
Family_Actinomycetaceae	maxdose_gparotipsilateral	maxdose_gparotipsilateral	0.375073851	0.678594303	33	19	0.585362656	0.994511156	DB
Fretibacterium	maxdose_gparotipsilateral	maxdose_gparotipsilateral	0.086107283	0.58295668	33	22	0.883758178	0.994511156	DB
Family_Peptostreptococcaceae	maxdose_gparotipsilateral	maxdose_gparotipsilateral	0.229137995	0.519089508	33	27	0.662701271	0.994511156	DB
Family_Lachnospiraceae	maxdose_gparotipsilateral	maxdose_gparotipsilateral	-0.119277882	0.480794987	33	30	0.806095305	0.994511156	DB
Gemella	maxdose_gparotipsilateral	maxdose_gparotipsilateral	0.106362154	0.605997788	33	30	0.862088281	0.994511156	DB
Order_Lactobacillales	maxdose_gparotipsilateral	maxdose_gparotipsilateral	-0.186727316	0.631899415	33	31	0.770051134	0.994511156	DB
Streptococcus	maxdose_gparotipsilateral	maxdose_gparotipsilateral	0.041866087	0.318431044	33	33	0.89645102	0.994511156	DB
Family_Veillonellaceae	maxdose_gparotipsilateral	maxdose_gparotipsilateral	0.260450388	0.621208436	33	30	0.678603877	0.994511156	DB
Veillonella	maxdose_gparotipsilateral	maxdose_gparotipsilateral	0.170725646	0.42235863	33	31	0.689488541	0.994511156	DB
Veillonellaceae_.G.1.	maxdose_gparotipsilateral	maxdose_gparotipsilateral	-0.128090509	0.604536656	33	25	0.833916928	0.994511156	DB
Selenomonas	maxdose_gparotipsilateral	maxdose_gparotipsilateral	-0.226295513	0.571433002	33	31	0.695454297	0.994511156	DB
Pseudomonas	maxdose_gparotipsilateral	maxdose_gparotipsilateral	-1.721686994	0.802744303	32	21	0.04188048	0.670087684	GCF
Family_Prevotellaceae	maxdose_gparotipsilateral	maxdose_gparotipsilateral	-1.71449413	0.777095831	32	18	0.036774836	0.670087684	GCF
Family_Actinomycetaceae	maxdose_gparotipsilateral	maxdose_gparotipsilateral	1.226216829	0.55075239	32	21	0.035228897	0.670087684	GCF
Order_Burkholderiales	maxdose_gparotipsilateral	maxdose_gparotipsilateral	-0.653032392	0.417301434	32	18	0.130179339	0.835905872	GCF
Kingella	maxdose_gparotipsilateral	maxdose_gparotipsilateral	-0.324792787	0.491886305	32	27	0.515099363	0.835905872	GCF
Family_Neisseriaceae	maxdose_gparotipsilateral	maxdose_gparotipsilateral	-0.748151566	0.577371253	32	19	0.206884624	0.835905872	GCF
Neisseria	maxdose_gparotipsilateral	maxdose_gparotipsilateral	-1.156392077	0.778094321	32	24	0.149733436	0.835905872	GCF
Family_Enterobacteriaceae	maxdose_gparotipsilateral	maxdose_gparotipsilateral	-0.660119643	0.561511514	32	20	0.25082477	0.835905872	GCF
Haemophilus	maxdose_gparotipsilateral	maxdose_gparotipsilateral	-0.657803944	0.736731669	32	26	0.38044252	0.835905872	GCF
Saccharibacteria_.TM7._.G.1.	maxdose_gparotipsilateral	maxdose_gparotipsilateral	-0.571668082	0.575489667	32	24	0.330052812	0.835905872	GCF
Treponema	maxdose_gparotipsilateral	maxdose_gparotipsilateral	-0.647954669	0.731309299	32	28	0.384050424	0.835905872	GCF
Leptotrichia	maxdose_gparotipsilateral	maxdose_gparotipsilateral	-0.507574783	0.726867068	32	28	0.491431623	0.835905872	GCF
Capnocytophaga	maxdose_gparotipsilateral	maxdose_gparotipsilateral	-0.419036946	0.612432118	32	30	0.500131682	0.835905872	GCF
Porphyromonas	maxdose_gparotipsilateral	maxdose_gparotipsilateral	-0.430531696	0.570920441	32	30	0.457833132	0.835905872	GCF
Alloprevotella	maxdose_gparotipsilateral	maxdose_gparotipsilateral	-0.740351209	0.500319353	32	24	0.151430283	0.835905872	GCF
Prevotella	maxdose_gparotipsilateral	maxdose_gparotipsilateral	0.163369847	0.246833989	32	31	0.514115182	0.835905872	GCF
Order_Coriobacteriales	maxdose_gparotipsilateral	maxdose_gparotipsilateral	0.552826107	0.388827457	32	19	0.16744719	0.835905872	GCF
Bifidobacterium	maxdose_gparotipsilateral	maxdose_gparotipsilateral	0.896878701	0.697675707	32	20	0.210390511	0.835905872	GCF
Actinomyces	maxdose_gparotipsilateral	maxdose_gparotipsilateral	0.20125967	0.323795694	32	30	0.539855875	0.835905872	GCF
Schaalia	maxdose_gparotipsilateral	maxdose_gparotipsilateral	0.299384797	0.401076919	32	29	0.4623566	0.835905872	GCF
Corynebacterium	maxdose_gparotipsilateral	maxdose_gparotipsilateral	-0.718854117	0.758826048	32	23	0.352541361	0.835905872	GCF
Family_Propionibacteriaceae	maxdose_gparotipsilateral	maxdose_gparotipsilateral	0.271289896	0.427541904	32	29	0.531496715	0.835905872	GCF
Family_Peptoniphilaceae	maxdose_gparotipsilateral	maxdose_gparotipsilateral	-0.631677902	0.543386015	32	17	0.256016062	0.835905872	GCF
Parvimonas	maxdose_gparotipsilateral	maxdose_gparotipsilateral	0.579960848	0.348756734	32	31	0.108813235	0.835905872	GCF
Family_Lachnospiraceae	maxdose_gparotipsilateral	maxdose_gparotipsilateral	-0.515782737	0.579319146	32	29	0.381779264	0.835905872	GCF
Oribacterium	maxdose_gparotipsilateral	maxdose_gparotipsilateral	0.711764718	0.553847295	32	26	0.210526546	0.835905872	GCF
Lachnoanaerobaculum	maxdose_gparotipsilateral	maxdose_gparotipsilateral	-0.546708445	0.514049324	32	27	0.297705734	0.835905872	GCF
Phylum_Firmicutes	maxdose_gparotipsilateral	maxdose_gparotipsilateral	-0.756604735	0.432263541	32	28	0.09232619	0.835905872	GCF
Mycoplasma	maxdose_gparotipsilateral	maxdose_gparotipsilateral	-0.355080364	0.562002436	32	21	0.533244699	0.835905872	GCF
Lactobacillus	maxdose_gparotipsilateral	maxdose_gparotipsilateral	0.912670183	0.878993205	32	18	0.309063096	0.835905872	GCF
Limosilactobacillus	maxdose_gparotipsilateral	maxdose_gparotipsilateral	0.711503103	0.800078954	32	17	0.382324195	0.835905872	GCF
Class_Gammaproteobacteria	maxdose_gparotipsilateral	maxdose_gparotipsilateral	-0.301224104	0.602972051	32	21	0.621749324	0.854117422	GCF
Family_Saccharibacteria_.TM7._.F.1.	maxdose_gparotipsilateral	maxdose_gparotipsilateral	0.190302315	0.621072096	32	18	0.761830352	0.854117422	GCF
Fusobacterium	maxdose_gparotipsilateral	maxdose_gparotipsilateral	0.100182161	0.278314175	32	31	0.721899691	0.854117422	GCF
Family_Weeksellaceae	maxdose_gparotipsilateral	maxdose_gparotipsilateral	-0.221221454	0.543860386	32	23	0.687644636	0.854117422	GCF
Family_Atopobiaceae	maxdose_gparotipsilateral	maxdose_gparotipsilateral	0.115472597	0.382354015	32	30	0.765146858	0.854117422	GCF
Family_Peptostreptococcaceae	maxdose_gparotipsilateral	maxdose_gparotipsilateral	-0.20382946	0.367340202	32	30	0.583908186	0.854117422	GCF
Family_Bacillaceae	maxdose_gparotipsilateral	maxdose_gparotipsilateral	0.223834891	0.427862735	32	19	0.605478645	0.854117422	GCF
Order_Lactobacillales	maxdose_gparotipsilateral	maxdose_gparotipsilateral	0.206180203	0.59948313	32	30	0.733774965	0.854117422	GCF
Streptococcus	maxdose_gparotipsilateral	maxdose_gparotipsilateral	0.095944713	0.240048466	32	32	0.692780037	0.854117422	GCF
Family_Veillonellaceae	maxdose_gparotipsilateral	maxdose_gparotipsilateral	0.191024366	0.607773273	32	29	0.755899612	0.854117422	GCF
Veillonellaceae_.G.1.	maxdose_gparotipsilateral	maxdose_gparotipsilateral	0.148868237	0.42665572	32	24	0.730071841	0.854117422	GCF
Selenomonas	maxdose_gparotipsilateral	maxdose_gparotipsilateral	-0.232781172	0.648136366	32	30	0.72249514	0.854117422	GCF
Fretibacterium	maxdose_gparotipsilateral	maxdose_gparotipsilateral	-0.123543403	0.556328588	32	21	0.82606419	0.881135136	GCF
Veillonella	maxdose_gparotipsilateral	maxdose_gparotipsilateral	0.06797341	0.304355456	32	31	0.825089185	0.881135136	GCF
Gemella	maxdose_gparotipsilateral	maxdose_gparotipsilateral	-0.094020113	0.582785047	32	27	0.873130998	0.911093215	GCF
Campylobacter	maxdose_gparotipsilateral	maxdose_gparotipsilateral	-0.060706498	0.504993045	32	31	0.905275681	0.924536866	GCF
Family_Micrococcaceae	maxdose_gparotipsilateral	maxdose_gparotipsilateral	0.004003289	0.37374884	32	31	0.991538903	0.991538903	GCF
Neisseria	maxdose_gparotipsilateral	maxdose_gparotipsilateral	-1.289256391	0.730234295	33	28	0.089686218	0.508349954	OM
Saccharibacteria_.TM7._.G.1.	maxdose_gparotipsilateral	maxdose_gparotipsilateral	-1.112419695	0.611677645	33	23	0.080967491	0.508349954	OM
Family_Saccharibacteria_.TM7._.F.1.	maxdose_gparotipsilateral	maxdose_gparotipsilateral	-1.352589141	0.666798654	33	18	0.053290784	0.508349954	OM
Fusobacterium	maxdose_gparotipsilateral	maxdose_gparotipsilateral	-0.941624316	0.462895117	33	31	0.052670146	0.508349954	OM
Leptotrichia	maxdose_gparotipsilateral	maxdose_gparotipsilateral	-0.875784314	0.504360835	33	30	0.094798492	0.508349954	OM
Capnocytophaga	maxdose_gparotipsilateral	maxdose_gparotipsilateral	-0.854977373	0.495572239	33	30	0.096828563	0.508349954	OM
Porphyromonas	maxdose_gparotipsilateral	maxdose_gparotipsilateral	-1.169849228	0.538194507	33	31	0.039407729	0.508349954	OM
Family_Prevotellaceae	maxdose_gparotipsilateral	maxdose_gparotipsilateral	-1.137130766	0.488941114	33	19	0.028440918	0.508349954	OM
Fretibacterium	maxdose_gparotipsilateral	maxdose_gparotipsilateral	-0.824564541	0.516231052	33	18	0.122768101	0.558527842	OM
Family_Lachnospiraceae	maxdose_gparotipsilateral	maxdose_gparotipsilateral	-0.88353544	0.568907412	33	28	0.132982819	0.558527842	OM
Order_Burkholderiales	maxdose_gparotipsilateral	maxdose_gparotipsilateral	-0.746727013	0.575663181	33	18	0.206420114	0.63123891	OM
Haemophilus	maxdose_gparotipsilateral	maxdose_gparotipsilateral	-1.17350277	0.889990403	33	27	0.199269977	0.63123891	OM
Class_Gammaproteobacteria	maxdose_gparotipsilateral	maxdose_gparotipsilateral	-0.502678649	0.460636672	33	20	0.285560459	0.63123891	OM
Treponema	maxdose_gparotipsilateral	maxdose_gparotipsilateral	-0.556382808	0.485609355	33	26	0.26275159	0.63123891	OM
Family_Weeksellaceae	maxdose_gparotipsilateral	maxdose_gparotipsilateral	-0.777592732	0.545812996	33	23	0.166622883	0.63123891	OM
Alloprevotella	maxdose_gparotipsilateral	maxdose_gparotipsilateral	-0.657618408	0.562796219	33	25	0.253633802	0.63123891	OM
Family_Micrococcaceae	maxdose_gparotipsilateral	maxdose_gparotipsilateral	0.384708041	0.347302355	33	32	0.27853392	0.63123891	OM
Streptococcus	maxdose_gparotipsilateral	maxdose_gparotipsilateral	0.3171816	0.279792591	33	32	0.267703715	0.63123891	OM
Veillonellaceae_.G.1.	maxdose_gparotipsilateral	maxdose_gparotipsilateral	-0.69093123	0.593020599	33	25	0.254973569	0.63123891	OM
Corynebacterium	maxdose_gparotipsilateral	maxdose_gparotipsilateral	-0.551972245	0.548792628	33	21	0.324151149	0.680717412	OM
Lachnoanaerobaculum	maxdose_gparotipsilateral	maxdose_gparotipsilateral	-0.384949022	0.412524777	33	25	0.359666249	0.702735822	OM
Phylum_Firmicutes	maxdose_gparotipsilateral	maxdose_gparotipsilateral	-0.43412858	0.473618689	33	23	0.368099716	0.702735822	OM
Kingella	maxdose_gparotipsilateral	maxdose_gparotipsilateral	-0.365475225	0.440243611	33	23	0.414302675	0.75655271	OM
Family_Neisseriaceae	maxdose_gparotipsilateral	maxdose_gparotipsilateral	-0.333330629	0.449835172	33	20	0.465593546	0.801054462	OM
Family_Peptostreptococcaceae	maxdose_gparotipsilateral	maxdose_gparotipsilateral	-0.372186576	0.539161233	33	25	0.496360645	0.801054462	OM
Order_Lactobacillales	maxdose_gparotipsilateral	maxdose_gparotipsilateral	0.29150054	0.42075473	33	32	0.494818633	0.801054462	OM
Limosilactobacillus	maxdose_gparotipsilateral	maxdose_gparotipsilateral	0.482543111	0.737441851	33	23	0.518862974	0.801054462	OM
Veillonella	maxdose_gparotipsilateral	maxdose_gparotipsilateral	0.198752533	0.315188995	33	33	0.534036308	0.801054462	OM
Schaalia	maxdose_gparotipsilateral	maxdose_gparotipsilateral	0.249205649	0.588886672	33	28	0.675781507	0.978718044	OM
Campylobacter	maxdose_gparotipsilateral	maxdose_gparotipsilateral	0.022309463	0.389847475	33	33	0.954820001	0.985104336	OM
Prevotella	maxdose_gparotipsilateral	maxdose_gparotipsilateral	-0.113371472	0.466732018	33	33	0.810061017	0.985104336	OM
Family_Atopobiaceae	maxdose_gparotipsilateral	maxdose_gparotipsilateral	0.0908812	0.57447544	33	31	0.875571253	0.985104336	OM
Bifidobacterium	maxdose_gparotipsilateral	maxdose_gparotipsilateral	-0.049885944	0.525293047	33	20	0.925097486	0.985104336	OM
Family_Bifidobacteriaceae	maxdose_gparotipsilateral	maxdose_gparotipsilateral	0.028087105	0.578304207	33	17	0.961649471	0.985104336	OM
Actinomyces	maxdose_gparotipsilateral	maxdose_gparotipsilateral	0.088963963	0.396587414	33	32	0.824328681	0.985104336	OM
Family_Propionibacteriaceae	maxdose_gparotipsilateral	maxdose_gparotipsilateral	0.048298428	0.43259364	33	22	0.911993708	0.985104336	OM
Parvimonas	maxdose_gparotipsilateral	maxdose_gparotipsilateral	0.075623408	0.504399262	33	27	0.882024711	0.985104336	OM
Gemella	maxdose_gparotipsilateral	maxdose_gparotipsilateral	-0.208425733	0.734515508	33	30	0.77893152	0.985104336	OM
Lactobacillus	maxdose_gparotipsilateral	maxdose_gparotipsilateral	-0.056786816	0.74521104	33	20	0.939864684	0.985104336	OM
Family_Veillonellaceae	maxdose_gparotipsilateral	maxdose_gparotipsilateral	-0.110892331	0.616998253	33	32	0.858814345	0.985104336	OM
Selenomonas	maxdose_gparotipsilateral	maxdose_gparotipsilateral	-0.034396344	0.593862801	33	32	0.954273078	0.985104336	OM
Oribacterium	maxdose_gparotipsilateral	maxdose_gparotipsilateral	-0.01079218	0.623624496	33	30	0.986330213	0.986330213	OM
Family_Lachnospiraceae	maxdose_gsubmandcontralateral	maxdose_gsubmandcontralateral	-2.07912757	0.679075794	16	10	0.01353433	0.406029895	C
Phylum_Firmicutes	maxdose_gsubmandcontralateral	maxdose_gsubmandcontralateral	-1.541917106	0.618261896	16	10	0.034199381	0.507032946	C
Streptococcus	maxdose_gsubmandcontralateral	maxdose_gsubmandcontralateral	0.835286475	0.370643731	16	16	0.050703295	0.507032946	C
Porphyromonas	maxdose_gsubmandcontralateral	maxdose_gsubmandcontralateral	-1.773203581	0.937581957	16	13	0.091153755	0.529754876	C
Family_Peptoniphilaceae	maxdose_gsubmandcontralateral	maxdose_gsubmandcontralateral	-1.703457482	0.888858627	16	11	0.087552189	0.529754876	C
Family_Lactobacillaceae	maxdose_gsubmandcontralateral	maxdose_gsubmandcontralateral	1.608114377	0.946704943	16	16	0.123609471	0.529754876	C
Family_Veillonellaceae	maxdose_gsubmandcontralateral	maxdose_gsubmandcontralateral	-1.873548282	1.051608197	16	10	0.108501189	0.529754876	C
Leptotrichia	maxdose_gsubmandcontralateral	maxdose_gsubmandcontralateral	-1.288040903	0.870273284	16	11	0.172994008	0.648727529	C
Campylobacter	maxdose_gsubmandcontralateral	maxdose_gsubmandcontralateral	-0.818282458	0.91882288	16	13	0.396338784	0.66056464	C
Fusobacterium	maxdose_gsubmandcontralateral	maxdose_gsubmandcontralateral	-1.386550053	1.295242456	16	13	0.312263869	0.66056464	C
Prevotella	maxdose_gsubmandcontralateral	maxdose_gsubmandcontralateral	-1.450586237	1.232663286	16	15	0.269463969	0.66056464	C
Family_Atopobiaceae	maxdose_gsubmandcontralateral	maxdose_gsubmandcontralateral	-0.702454877	0.78638518	16	16	0.394969976	0.66056464	C
Bifidobacterium	maxdose_gsubmandcontralateral	maxdose_gsubmandcontralateral	-1.186536194	1.068371974	16	13	0.295528708	0.66056464	C
Family_Micrococcaceae	maxdose_gsubmandcontralateral	maxdose_gsubmandcontralateral	1.143060429	1.115820805	16	12	0.332385549	0.66056464	C
Family_Propionibacteriaceae	maxdose_gsubmandcontralateral	maxdose_gsubmandcontralateral	1.500165224	1.435311961	16	13	0.323196504	0.66056464	C
Gemella	maxdose_gsubmandcontralateral	maxdose_gsubmandcontralateral	0.797147808	0.849957882	16	13	0.372797016	0.66056464	C
Limosilactobacillus	maxdose_gsubmandcontralateral	maxdose_gsubmandcontralateral	0.572311311	0.633772372	16	16	0.39004243	0.66056464	C
Veillonellaceae_.G.1.	maxdose_gsubmandcontralateral	maxdose_gsubmandcontralateral	-1.354242977	1.120283588	16	9	0.25752362	0.66056464	C
Haemophilus	maxdose_gsubmandcontralateral	maxdose_gsubmandcontralateral	-0.595685507	0.958278612	16	11	0.549611197	0.751439955	C
Capnocytophaga	maxdose_gsubmandcontralateral	maxdose_gsubmandcontralateral	-0.783091938	1.082900438	16	11	0.487958586	0.751439955	C
Schaalia	maxdose_gsubmandcontralateral	maxdose_gsubmandcontralateral	-0.490807239	0.809984058	16	10	0.55952002	0.751439955	C
Parvimonas	maxdose_gsubmandcontralateral	maxdose_gsubmandcontralateral	-0.354969679	0.593177951	16	10	0.564314282	0.751439955	C
Order_Lactobacillales	maxdose_gsubmandcontralateral	maxdose_gsubmandcontralateral	0.842838239	1.453010976	16	13	0.576103965	0.751439955	C
Family_Bifidobacteriaceae	maxdose_gsubmandcontralateral	maxdose_gsubmandcontralateral	-0.399831249	0.994619226	16	15	0.697067532	0.804308691	C
Oribacterium	maxdose_gsubmandcontralateral	maxdose_gsubmandcontralateral	-0.439104053	1.080981584	16	13	0.694078132	0.804308691	C
Veillonella	maxdose_gsubmandcontralateral	maxdose_gsubmandcontralateral	-0.435589126	1.049171836	16	15	0.687737086	0.804308691	C
Family_Peptostreptococcaceae	maxdose_gsubmandcontralateral	maxdose_gsubmandcontralateral	-0.191571264	1.075870965	16	10	0.862618049	0.921145805	C
Lactobacillus	maxdose_gsubmandcontralateral	maxdose_gsubmandcontralateral	-0.195526085	1.012846926	16	16	0.85120907	0.921145805	C
Selenomonas	maxdose_gsubmandcontralateral	maxdose_gsubmandcontralateral	-0.244383611	1.724698985	16	13	0.890440945	0.921145805	C
Actinomyces	maxdose_gsubmandcontralateral	maxdose_gsubmandcontralateral	0.041610782	0.950931457	16	14	0.966052836	0.966052836	C
Saccharibacteria_.TM7._.G.1.	maxdose_gsubmandcontralateral	maxdose_gsubmandcontralateral	-1.928254035	0.719851746	33	20	0.013411419	0.616925257	DB
Aggregatibacter	maxdose_gsubmandcontralateral	maxdose_gsubmandcontralateral	-1.009990753	0.436164138	33	17	0.029847074	0.686482702	DB
Order_Burkholderiales	maxdose_gsubmandcontralateral	maxdose_gsubmandcontralateral	-1.085738464	0.648494632	33	20	0.107629123	0.926736263	DB
Porphyromonas	maxdose_gsubmandcontralateral	maxdose_gsubmandcontralateral	-0.833856116	0.590393179	33	31	0.171228344	0.926736263	DB
Alloprevotella	maxdose_gsubmandcontralateral	maxdose_gsubmandcontralateral	-0.822992429	0.549202067	33	24	0.147597893	0.926736263	DB
Family_Micrococcaceae	maxdose_gsubmandcontralateral	maxdose_gsubmandcontralateral	0.879293387	0.661416658	33	31	0.196749408	0.926736263	DB
Parvimonas	maxdose_gsubmandcontralateral	maxdose_gsubmandcontralateral	0.64559864	0.490942328	33	28	0.201464405	0.926736263	DB
Oribacterium	maxdose_gsubmandcontralateral	maxdose_gsubmandcontralateral	0.741645233	0.460608538	33	27	0.121007375	0.926736263	DB
Streptococcus	maxdose_gsubmandcontralateral	maxdose_gsubmandcontralateral	0.448688593	0.331425967	33	33	0.188950957	0.926736263	DB
Veillonella	maxdose_gsubmandcontralateral	maxdose_gsubmandcontralateral	0.625816109	0.430058656	33	31	0.159131057	0.926736263	DB
Kingella	maxdose_gsubmandcontralateral	maxdose_gsubmandcontralateral	0.156807555	0.770437619	33	25	0.840510407	0.9887291	DB
Family_Neisseriaceae	maxdose_gsubmandcontralateral	maxdose_gsubmandcontralateral	-0.763414767	0.718812137	33	21	0.299237753	0.9887291	DB
Neisseria	maxdose_gsubmandcontralateral	maxdose_gsubmandcontralateral	-0.387137944	0.850196575	33	28	0.653126201	0.9887291	DB
Haemophilus	maxdose_gsubmandcontralateral	maxdose_gsubmandcontralateral	-0.664837058	0.832868333	33	26	0.432890899	0.9887291	DB
Class_Gammaproteobacteria	maxdose_gsubmandcontralateral	maxdose_gsubmandcontralateral	-0.698957507	0.810059851	33	20	0.397129976	0.9887291	DB
Campylobacter	maxdose_gsubmandcontralateral	maxdose_gsubmandcontralateral	0.401306322	0.566418523	33	31	0.485755569	0.9887291	DB
Family_Saccharibacteria_.TM7._.F.1.	maxdose_gsubmandcontralateral	maxdose_gsubmandcontralateral	-0.588382574	0.82234366	33	18	0.481504426	0.9887291	DB
Treponema	maxdose_gsubmandcontralateral	maxdose_gsubmandcontralateral	-0.223727587	0.678358974	33	29	0.744530714	0.9887291	DB
Fusobacterium	maxdose_gsubmandcontralateral	maxdose_gsubmandcontralateral	-0.150737183	0.463071442	33	31	0.747733381	0.9887291	DB
Leptotrichia	maxdose_gsubmandcontralateral	maxdose_gsubmandcontralateral	-0.378644067	0.679344801	33	31	0.582661337	0.9887291	DB
Family_Weeksellaceae	maxdose_gsubmandcontralateral	maxdose_gsubmandcontralateral	-0.094174784	0.630856852	33	25	0.882633352	0.9887291	DB
Capnocytophaga	maxdose_gsubmandcontralateral	maxdose_gsubmandcontralateral	-0.464823255	0.672291397	33	32	0.496233536	0.9887291	DB
Family_Prevotellaceae	maxdose_gsubmandcontralateral	maxdose_gsubmandcontralateral	-0.697527673	0.703963089	33	19	0.332065191	0.9887291	DB
Prevotella	maxdose_gsubmandcontralateral	maxdose_gsubmandcontralateral	0.189911237	0.543378411	33	32	0.729893128	0.9887291	DB
Family_Atopobiaceae	maxdose_gsubmandcontralateral	maxdose_gsubmandcontralateral	-0.014323507	0.464755464	33	32	0.975679411	0.9887291	DB
Bifidobacterium	maxdose_gsubmandcontralateral	maxdose_gsubmandcontralateral	0.308683394	0.698896138	33	18	0.662850721	0.9887291	DB
Family_Bifidobacteriaceae	maxdose_gsubmandcontralateral	maxdose_gsubmandcontralateral	-0.027573318	0.544616727	33	19	0.960058401	0.9887291	DB
Actinomyces	maxdose_gsubmandcontralateral	maxdose_gsubmandcontralateral	-0.121442785	0.553058231	33	32	0.828132224	0.9887291	DB
Schaalia	maxdose_gsubmandcontralateral	maxdose_gsubmandcontralateral	0.048096101	0.465370582	33	27	0.918580983	0.9887291	DB
Family_Actinomycetaceae	maxdose_gsubmandcontralateral	maxdose_gsubmandcontralateral	-0.208528592	0.720246383	33	19	0.774774325	0.9887291	DB
Corynebacterium	maxdose_gsubmandcontralateral	maxdose_gsubmandcontralateral	-0.873780337	0.794463085	33	27	0.282781856	0.9887291	DB
Family_Propionibacteriaceae	maxdose_gsubmandcontralateral	maxdose_gsubmandcontralateral	-0.091844842	0.530360621	33	31	0.864029412	0.9887291	DB
Fretibacterium	maxdose_gsubmandcontralateral	maxdose_gsubmandcontralateral	-0.125487407	0.617404325	33	22	0.8407271	0.9887291	DB
Family_Peptostreptococcaceae	maxdose_gsubmandcontralateral	maxdose_gsubmandcontralateral	-0.105955085	0.536660357	33	27	0.845222246	0.9887291	DB
Family_Lachnospiraceae	maxdose_gsubmandcontralateral	maxdose_gsubmandcontralateral	-0.354764423	0.506776033	33	30	0.490922056	0.9887291	DB
Lachnoanaerobaculum	maxdose_gsubmandcontralateral	maxdose_gsubmandcontralateral	-0.652711832	0.600131439	33	28	0.288031757	0.9887291	DB
Phylum_Firmicutes	maxdose_gsubmandcontralateral	maxdose_gsubmandcontralateral	-0.245701975	0.458933294	33	23	0.597528914	0.9887291	DB
Mycoplasma	maxdose_gsubmandcontralateral	maxdose_gsubmandcontralateral	0.467702099	0.46307345	33	17	0.3230055	0.9887291	DB
Gemella	maxdose_gsubmandcontralateral	maxdose_gsubmandcontralateral	0.382190335	0.58687924	33	30	0.52135543	0.9887291	DB
Lactobacillus	maxdose_gsubmandcontralateral	maxdose_gsubmandcontralateral	-0.013723714	0.96098941	33	20	0.9887291	0.9887291	DB
Family_Lactobacillaceae	maxdose_gsubmandcontralateral	maxdose_gsubmandcontralateral	0.340418646	0.751612426	33	20	0.654851615	0.9887291	DB
Limosilactobacillus	maxdose_gsubmandcontralateral	maxdose_gsubmandcontralateral	0.505213086	0.927951643	33	21	0.591379317	0.9887291	DB
Order_Lactobacillales	maxdose_gsubmandcontralateral	maxdose_gsubmandcontralateral	-0.204274332	0.67348415	33	31	0.764380405	0.9887291	DB
Family_Veillonellaceae	maxdose_gsubmandcontralateral	maxdose_gsubmandcontralateral	0.27364002	0.628064097	33	30	0.667124787	0.9887291	DB
Veillonellaceae_.G.1.	maxdose_gsubmandcontralateral	maxdose_gsubmandcontralateral	0.031114623	0.633264309	33	25	0.961236928	0.9887291	DB
Selenomonas	maxdose_gsubmandcontralateral	maxdose_gsubmandcontralateral	-0.143332269	0.615769602	33	31	0.817999478	0.9887291	DB
Order_Burkholderiales	maxdose_gsubmandcontralateral	maxdose_gsubmandcontralateral	-1.078574397	0.407752223	32	18	0.01446551	0.438563775	GCF
Parvimonas	maxdose_gsubmandcontralateral	maxdose_gsubmandcontralateral	0.840710172	0.353482172	32	31	0.026079081	0.438563775	GCF
Oribacterium	maxdose_gsubmandcontralateral	maxdose_gsubmandcontralateral	1.24936376	0.530447786	32	26	0.027410236	0.438563775	GCF
Streptococcus	maxdose_gsubmandcontralateral	maxdose_gsubmandcontralateral	0.516378924	0.237663082	32	32	0.040353335	0.484240016	GCF
Family_Neisseriaceae	maxdose_gsubmandcontralateral	maxdose_gsubmandcontralateral	-0.729696368	0.599552084	32	19	0.235919107	0.689041536	GCF
Pseudomonas	maxdose_gsubmandcontralateral	maxdose_gsubmandcontralateral	-1.519200492	0.867765077	32	21	0.093325854	0.689041536	GCF
Class_Gammaproteobacteria	maxdose_gsubmandcontralateral	maxdose_gsubmandcontralateral	-0.784076541	0.584465147	32	21	0.192845664	0.689041536	GCF
Fusobacterium	maxdose_gsubmandcontralateral	maxdose_gsubmandcontralateral	0.334250778	0.278789376	32	31	0.242759745	0.689041536	GCF
Alloprevotella	maxdose_gsubmandcontralateral	maxdose_gsubmandcontralateral	-0.81108931	0.530910476	32	24	0.140215552	0.689041536	GCF
Prevotella	maxdose_gsubmandcontralateral	maxdose_gsubmandcontralateral	0.343939901	0.25606384	32	31	0.19231827	0.689041536	GCF
Order_Coriobacteriales	maxdose_gsubmandcontralateral	maxdose_gsubmandcontralateral	0.571818371	0.406179232	32	19	0.172563711	0.689041536	GCF
Bifidobacterium	maxdose_gsubmandcontralateral	maxdose_gsubmandcontralateral	0.901168135	0.753738814	32	20	0.244035544	0.689041536	GCF
Family_Actinomycetaceae	maxdose_gsubmandcontralateral	maxdose_gsubmandcontralateral	0.980581686	0.601899666	32	21	0.116903745	0.689041536	GCF
Corynebacterium	maxdose_gsubmandcontralateral	maxdose_gsubmandcontralateral	-1.106669841	0.779273686	32	23	0.168983994	0.689041536	GCF
Family_Lachnospiraceae	maxdose_gsubmandcontralateral	maxdose_gsubmandcontralateral	-0.749888536	0.607142614	32	29	0.229258024	0.689041536	GCF
Phylum_Firmicutes	maxdose_gsubmandcontralateral	maxdose_gsubmandcontralateral	-0.750092606	0.441434567	32	28	0.102766295	0.689041536	GCF
Family_Veillonellaceae	maxdose_gsubmandcontralateral	maxdose_gsubmandcontralateral	0.909686491	0.599905466	32	29	0.143047361	0.689041536	GCF
Veillonellaceae_.G.1.	maxdose_gsubmandcontralateral	maxdose_gsubmandcontralateral	0.487856638	0.425520938	32	24	0.26337942	0.702345121	GCF
Neisseria	maxdose_gsubmandcontralateral	maxdose_gsubmandcontralateral	-0.89202202	0.802932281	32	24	0.278066866	0.702484715	GCF
Saccharibacteria_.TM7._.G.1.	maxdose_gsubmandcontralateral	maxdose_gsubmandcontralateral	-0.575325473	0.57862424	32	24	0.330423575	0.720924163	GCF
Family_Prevotellaceae	maxdose_gsubmandcontralateral	maxdose_gsubmandcontralateral	-0.888576071	0.883333858	32	18	0.324913474	0.720924163	GCF
Veillonella	maxdose_gsubmandcontralateral	maxdose_gsubmandcontralateral	0.324449153	0.313811164	32	31	0.311932593	0.720924163	GCF
Campylobacter	maxdose_gsubmandcontralateral	maxdose_gsubmandcontralateral	0.492199305	0.53518488	32	31	0.36728508	0.749800112	GCF
Lachnoanaerobaculum	maxdose_gsubmandcontralateral	maxdose_gsubmandcontralateral	-0.501212505	0.553887159	32	27	0.374900056	0.749800112	GCF
Family_Enterobacteriaceae	maxdose_gsubmandcontralateral	maxdose_gsubmandcontralateral	-0.533451985	0.610847365	32	20	0.391527313	0.751732441	GCF
Kingella	maxdose_gsubmandcontralateral	maxdose_gsubmandcontralateral	-0.228436598	0.517477714	32	27	0.663015037	0.956425526	GCF
Haemophilus	maxdose_gsubmandcontralateral	maxdose_gsubmandcontralateral	-0.182340465	0.771263451	32	26	0.815201226	0.956425526	GCF
Family_Saccharibacteria_.TM7._.F.1.	maxdose_gsubmandcontralateral	maxdose_gsubmandcontralateral	-0.238122717	0.623853445	32	18	0.706190129	0.956425526	GCF
Treponema	maxdose_gsubmandcontralateral	maxdose_gsubmandcontralateral	-0.248431202	0.75284462	32	28	0.744394283	0.956425526	GCF
Leptotrichia	maxdose_gsubmandcontralateral	maxdose_gsubmandcontralateral	-0.127331477	0.744500737	32	28	0.865696413	0.956425526	GCF
Family_Weeksellaceae	maxdose_gsubmandcontralateral	maxdose_gsubmandcontralateral	-0.185268312	0.569111129	32	23	0.747715652	0.956425526	GCF
Capnocytophaga	maxdose_gsubmandcontralateral	maxdose_gsubmandcontralateral	-0.178003509	0.662689344	32	30	0.790626168	0.956425526	GCF
Porphyromonas	maxdose_gsubmandcontralateral	maxdose_gsubmandcontralateral	-0.082907872	0.6100047	32	30	0.893072244	0.956425526	GCF
Family_Atopobiaceae	maxdose_gsubmandcontralateral	maxdose_gsubmandcontralateral	0.153703632	0.414163401	32	30	0.713945937	0.956425526	GCF
Actinomyces	maxdose_gsubmandcontralateral	maxdose_gsubmandcontralateral	-0.041925878	0.345932909	32	30	0.904587964	0.956425526	GCF
Schaalia	maxdose_gsubmandcontralateral	maxdose_gsubmandcontralateral	0.032921156	0.390304069	32	29	0.933510064	0.956425526	GCF
Family_Micrococcaceae	maxdose_gsubmandcontralateral	maxdose_gsubmandcontralateral	0.062061432	0.377687774	32	31	0.870915232	0.956425526	GCF
Family_Propionibacteriaceae	maxdose_gsubmandcontralateral	maxdose_gsubmandcontralateral	-0.095571771	0.427508643	32	29	0.82507717	0.956425526	GCF
Fretibacterium	maxdose_gsubmandcontralateral	maxdose_gsubmandcontralateral	-0.257944798	0.581553866	32	21	0.661516663	0.956425526	GCF
Family_Peptostreptococcaceae	maxdose_gsubmandcontralateral	maxdose_gsubmandcontralateral	0.092471843	0.397578025	32	30	0.818138669	0.956425526	GCF
Family_Peptoniphilaceae	maxdose_gsubmandcontralateral	maxdose_gsubmandcontralateral	0.049268661	0.595771713	32	17	0.934807806	0.956425526	GCF
Mycoplasma	maxdose_gsubmandcontralateral	maxdose_gsubmandcontralateral	-0.110407419	0.605694443	32	21	0.856958226	0.956425526	GCF
Gemella	maxdose_gsubmandcontralateral	maxdose_gsubmandcontralateral	0.187666113	0.599079315	32	27	0.756908108	0.956425526	GCF
Family_Bacillaceae	maxdose_gsubmandcontralateral	maxdose_gsubmandcontralateral	0.279627655	0.450414737	32	19	0.540820347	0.956425526	GCF
Lactobacillus	maxdose_gsubmandcontralateral	maxdose_gsubmandcontralateral	0.379975169	0.952317224	32	18	0.693573235	0.956425526	GCF
Limosilactobacillus	maxdose_gsubmandcontralateral	maxdose_gsubmandcontralateral	0.502919244	0.849799266	32	17	0.559751068	0.956425526	GCF
Order_Lactobacillales	maxdose_gsubmandcontralateral	maxdose_gsubmandcontralateral	-0.034992308	0.63347719	32	30	0.956425526	0.956425526	GCF
Selenomonas	maxdose_gsubmandcontralateral	maxdose_gsubmandcontralateral	0.05234328	0.688720538	32	30	0.940075724	0.956425526	GCF
Saccharibacteria_.TM7._.G.1.	maxdose_gsubmandcontralateral	maxdose_gsubmandcontralateral	-1.469564193	0.615083081	33	23	0.025473969	0.534953351	OM
Porphyromonas	maxdose_gsubmandcontralateral	maxdose_gsubmandcontralateral	-1.443434772	0.552742235	33	31	0.015605932	0.534953351	OM
Neisseria	maxdose_gsubmandcontralateral	maxdose_gsubmandcontralateral	-1.120337431	0.749054896	33	28	0.148336412	0.591638518	OM
Class_Gammaproteobacteria	maxdose_gsubmandcontralateral	maxdose_gsubmandcontralateral	-0.577377708	0.474557775	33	20	0.23607009	0.591638518	OM
Family_Saccharibacteria_.TM7._.F.1.	maxdose_gsubmandcontralateral	maxdose_gsubmandcontralateral	-1.349447617	0.697389735	33	18	0.065381511	0.591638518	OM
Fusobacterium	maxdose_gsubmandcontralateral	maxdose_gsubmandcontralateral	-1.031363684	0.485565489	33	31	0.04463543	0.591638518	OM
Leptotrichia	maxdose_gsubmandcontralateral	maxdose_gsubmandcontralateral	-0.709314386	0.501427972	33	30	0.170585077	0.591638518	OM
Family_Weeksellaceae	maxdose_gsubmandcontralateral	maxdose_gsubmandcontralateral	-0.709987128	0.561862756	33	23	0.219020983	0.591638518	OM
Capnocytophaga	maxdose_gsubmandcontralateral	maxdose_gsubmandcontralateral	-0.937804116	0.533144112	33	30	0.091875264	0.591638518	OM
Family_Prevotellaceae	maxdose_gsubmandcontralateral	maxdose_gsubmandcontralateral	-0.68719994	0.541266457	33	19	0.216918141	0.591638518	OM
Alloprevotella	maxdose_gsubmandcontralateral	maxdose_gsubmandcontralateral	-0.837077637	0.591087839	33	25	0.170128539	0.591638518	OM
Family_Micrococcaceae	maxdose_gsubmandcontralateral	maxdose_gsubmandcontralateral	0.471616007	0.349570824	33	32	0.190428612	0.591638518	OM
Corynebacterium	maxdose_gsubmandcontralateral	maxdose_gsubmandcontralateral	-0.712745263	0.562669697	33	21	0.217933298	0.591638518	OM
Family_Lachnospiraceae	maxdose_gsubmandcontralateral	maxdose_gsubmandcontralateral	-0.779286735	0.616239987	33	28	0.218685285	0.591638518	OM
Lachnoanaerobaculum	maxdose_gsubmandcontralateral	maxdose_gsubmandcontralateral	-0.611235562	0.413347556	33	25	0.152774541	0.591638518	OM
Phylum_Firmicutes	maxdose_gsubmandcontralateral	maxdose_gsubmandcontralateral	-0.757665562	0.495092104	33	23	0.139568414	0.591638518	OM
Streptococcus	maxdose_gsubmandcontralateral	maxdose_gsubmandcontralateral	0.360157579	0.298242225	33	32	0.239472733	0.591638518	OM
Haemophilus	maxdose_gsubmandcontralateral	maxdose_gsubmandcontralateral	-1.024485893	0.891438698	33	27	0.262264132	0.611949641	OM
Order_Burkholderiales	maxdose_gsubmandcontralateral	maxdose_gsubmandcontralateral	-0.53915157	0.615298732	33	18	0.389957762	0.771384675	OM
Kingella	maxdose_gsubmandcontralateral	maxdose_gsubmandcontralateral	-0.376751351	0.461254942	33	23	0.422424941	0.771384675	OM
Family_Neisseriaceae	maxdose_gsubmandcontralateral	maxdose_gsubmandcontralateral	-0.416848771	0.472546505	33	20	0.386831609	0.771384675	OM
Fretibacterium	maxdose_gsubmandcontralateral	maxdose_gsubmandcontralateral	-0.469816396	0.571459258	33	18	0.419442067	0.771384675	OM
Veillonellaceae_.G.1.	maxdose_gsubmandcontralateral	maxdose_gsubmandcontralateral	-0.581018985	0.619441235	33	25	0.358004547	0.771384675	OM
Family_Peptostreptococcaceae	maxdose_gsubmandcontralateral	maxdose_gsubmandcontralateral	-0.392060592	0.559505141	33	25	0.490502008	0.858378514	OM
Prevotella	maxdose_gsubmandcontralateral	maxdose_gsubmandcontralateral	-0.314539425	0.500657104	33	33	0.536027387	0.900526011	OM
Veillonella	maxdose_gsubmandcontralateral	maxdose_gsubmandcontralateral	0.197936271	0.338175353	33	33	0.564040687	0.911142647	OM
Lactobacillus	maxdose_gsubmandcontralateral	maxdose_gsubmandcontralateral	-0.413367789	0.791427863	33	20	0.606451733	0.943369363	OM
Campylobacter	maxdose_gsubmandcontralateral	maxdose_gsubmandcontralateral	0.141471839	0.413934915	33	33	0.735624692	0.950197946	OM
Treponema	maxdose_gsubmandcontralateral	maxdose_gsubmandcontralateral	-0.221109853	0.524371183	33	26	0.677183332	0.950197946	OM
Bifidobacterium	maxdose_gsubmandcontralateral	maxdose_gsubmandcontralateral	-0.095749309	0.540635665	33	20	0.860976261	0.950197946	OM
Family_Bifidobacteriaceae	maxdose_gsubmandcontralateral	maxdose_gsubmandcontralateral	-0.139936697	0.609934571	33	17	0.820563472	0.950197946	OM
Actinomyces	maxdose_gsubmandcontralateral	maxdose_gsubmandcontralateral	0.094196168	0.41731235	33	32	0.823412128	0.950197946	OM
Schaalia	maxdose_gsubmandcontralateral	maxdose_gsubmandcontralateral	-0.283962461	0.621587781	33	28	0.652075634	0.950197946	OM
Parvimonas	maxdose_gsubmandcontralateral	maxdose_gsubmandcontralateral	0.15242253	0.513215199	33	27	0.769135734	0.950197946	OM
Oribacterium	maxdose_gsubmandcontralateral	maxdose_gsubmandcontralateral	0.077649668	0.643147721	33	30	0.904950425	0.950197946	OM
Gemella	maxdose_gsubmandcontralateral	maxdose_gsubmandcontralateral	-0.139879964	0.758612556	33	30	0.855324271	0.950197946	OM
Order_Lactobacillales	maxdose_gsubmandcontralateral	maxdose_gsubmandcontralateral	-0.09009838	0.453179753	33	32	0.844155416	0.950197946	OM
Limosilactobacillus	maxdose_gsubmandcontralateral	maxdose_gsubmandcontralateral	0.259788971	0.784827032	33	23	0.743630529	0.950197946	OM
Family_Veillonellaceae	maxdose_gsubmandcontralateral	maxdose_gsubmandcontralateral	-0.099498663	0.665499005	33	32	0.882454617	0.950197946	OM
Selenomonas	maxdose_gsubmandcontralateral	maxdose_gsubmandcontralateral	-0.145443603	0.635456484	33	32	0.820984712	0.950197946	OM
Family_Atopobiaceae	maxdose_gsubmandcontralateral	maxdose_gsubmandcontralateral	0.038893536	0.603606414	33	31	0.949180422	0.972331164	OM
Family_Propionibacteriaceae	maxdose_gsubmandcontralateral	maxdose_gsubmandcontralateral	0.013144577	0.457947306	33	22	0.977348872	0.977348872	OM
Streptococcus	maxdose_gsubmandipsilateral	maxdose_gsubmandipsilateral	1.19151058	0.332770187	16	16	0.008969201	0.269076044	C
Haemophilus	maxdose_gsubmandipsilateral	maxdose_gsubmandipsilateral	0.094190921	0.945474607	16	11	0.923436774	0.986566281	C
Campylobacter	maxdose_gsubmandipsilateral	maxdose_gsubmandipsilateral	0.285369793	1.026999584	16	13	0.789142087	0.986566281	C
Fusobacterium	maxdose_gsubmandipsilateral	maxdose_gsubmandipsilateral	0.029133903	1.669776294	16	13	0.986566281	0.986566281	C
Leptotrichia	maxdose_gsubmandipsilateral	maxdose_gsubmandipsilateral	-0.04014079	0.908025899	16	11	0.965974295	0.986566281	C
Capnocytophaga	maxdose_gsubmandipsilateral	maxdose_gsubmandipsilateral	0.62326865	1.255199926	16	11	0.634718352	0.986566281	C
Porphyromonas	maxdose_gsubmandipsilateral	maxdose_gsubmandipsilateral	-0.234982739	1.269768168	16	13	0.858430044	0.986566281	C
Prevotella	maxdose_gsubmandipsilateral	maxdose_gsubmandipsilateral	-0.80465108	1.597001782	16	15	0.629832938	0.986566281	C
Family_Atopobiaceae	maxdose_gsubmandipsilateral	maxdose_gsubmandipsilateral	-0.409677912	0.876505401	16	16	0.654415187	0.986566281	C
Bifidobacterium	maxdose_gsubmandipsilateral	maxdose_gsubmandipsilateral	-1.452528259	1.303764644	16	13	0.302020811	0.986566281	C
Family_Bifidobacteriaceae	maxdose_gsubmandipsilateral	maxdose_gsubmandipsilateral	-0.451869447	1.214515033	16	15	0.720857743	0.986566281	C
Actinomyces	maxdose_gsubmandipsilateral	maxdose_gsubmandipsilateral	0.91850294	1.059524268	16	14	0.414721266	0.986566281	C
Schaalia	maxdose_gsubmandipsilateral	maxdose_gsubmandipsilateral	-1.039313569	0.953026491	16	10	0.31158516	0.986566281	C
Family_Micrococcaceae	maxdose_gsubmandipsilateral	maxdose_gsubmandipsilateral	0.985977638	1.333334713	16	12	0.483669324	0.986566281	C
Family_Propionibacteriaceae	maxdose_gsubmandipsilateral	maxdose_gsubmandipsilateral	1.013690386	1.792140771	16	13	0.589307264	0.986566281	C
Family_Peptostreptococcaceae	maxdose_gsubmandipsilateral	maxdose_gsubmandipsilateral	0.52998653	0.978037457	16	10	0.604707724	0.986566281	C
Parvimonas	maxdose_gsubmandipsilateral	maxdose_gsubmandipsilateral	0.042928384	0.759624393	16	10	0.956512682	0.986566281	C
Oribacterium	maxdose_gsubmandipsilateral	maxdose_gsubmandipsilateral	0.878739341	1.274596952	16	13	0.512753836	0.986566281	C
Family_Lachnospiraceae	maxdose_gsubmandipsilateral	maxdose_gsubmandipsilateral	-1.916970113	0.924198226	16	10	0.076739676	0.986566281	C
Family_Peptoniphilaceae	maxdose_gsubmandipsilateral	maxdose_gsubmandipsilateral	-0.466306994	1.300051784	16	11	0.730406037	0.986566281	C
Phylum_Firmicutes	maxdose_gsubmandipsilateral	maxdose_gsubmandipsilateral	-1.127910291	0.854350216	16	10	0.228299106	0.986566281	C
Gemella	maxdose_gsubmandipsilateral	maxdose_gsubmandipsilateral	0.724852382	1.02145009	16	13	0.500880699	0.986566281	C
Lactobacillus	maxdose_gsubmandipsilateral	maxdose_gsubmandipsilateral	-1.132790849	1.023792081	16	16	0.305094381	0.986566281	C
Family_Lactobacillaceae	maxdose_gsubmandipsilateral	maxdose_gsubmandipsilateral	-0.192487827	1.311017904	16	16	0.887410722	0.986566281	C
Limosilactobacillus	maxdose_gsubmandipsilateral	maxdose_gsubmandipsilateral	-0.452701772	0.591255723	16	16	0.468902901	0.986566281	C
Order_Lactobacillales	maxdose_gsubmandipsilateral	maxdose_gsubmandipsilateral	-1.325816606	1.790689615	16	13	0.483149765	0.986566281	C
Family_Veillonellaceae	maxdose_gsubmandipsilateral	maxdose_gsubmandipsilateral	-1.145701165	1.359455711	16	10	0.427214238	0.986566281	C
Veillonella	maxdose_gsubmandipsilateral	maxdose_gsubmandipsilateral	-0.082641525	1.311229962	16	15	0.951507776	0.986566281	C
Selenomonas	maxdose_gsubmandipsilateral	maxdose_gsubmandipsilateral	1.826598673	1.956788986	16	13	0.381649952	0.986566281	C
Veillonellaceae_.G.1.	maxdose_gsubmandipsilateral	maxdose_gsubmandipsilateral	0.192417807	1.352451027	16	9	0.890872459	0.986566281	C
Campylobacter	maxdose_gsubmandipsilateral	maxdose_gsubmandipsilateral	1.566687677	0.816938582	33	31	0.07737675	0.889666972	DB
Alloprevotella	maxdose_gsubmandipsilateral	maxdose_gsubmandipsilateral	-0.952430567	0.499515201	33	24	0.078901669	0.889666972	DB
Oribacterium	maxdose_gsubmandipsilateral	maxdose_gsubmandipsilateral	0.98616172	0.46661492	33	27	0.05446668	0.889666972	DB
Order_Lactobacillales	maxdose_gsubmandipsilateral	maxdose_gsubmandipsilateral	-1.494746845	0.827345969	33	31	0.094003911	0.889666972	DB
Selenomonas	maxdose_gsubmandipsilateral	maxdose_gsubmandipsilateral	1.328362791	0.741960032	33	31	0.096702932	0.889666972	DB
Order_Burkholderiales	maxdose_gsubmandipsilateral	maxdose_gsubmandipsilateral	-0.708401554	1.050205475	33	20	0.511788388	0.910040858	DB
Kingella	maxdose_gsubmandipsilateral	maxdose_gsubmandipsilateral	0.854045817	1.073474722	33	25	0.440555993	0.910040858	DB
Family_Neisseriaceae	maxdose_gsubmandipsilateral	maxdose_gsubmandipsilateral	-0.628186878	1.04938927	33	21	0.559711974	0.910040858	DB
Neisseria	maxdose_gsubmandipsilateral	maxdose_gsubmandipsilateral	-0.718483049	1.15609883	33	28	0.545033476	0.910040858	DB
Aggregatibacter	maxdose_gsubmandipsilateral	maxdose_gsubmandipsilateral	-0.470314085	0.563409597	33	17	0.418927199	0.910040858	DB
Haemophilus	maxdose_gsubmandipsilateral	maxdose_gsubmandipsilateral	-1.102265597	1.192521776	33	26	0.37216183	0.910040858	DB
Class_Gammaproteobacteria	maxdose_gsubmandipsilateral	maxdose_gsubmandipsilateral	0.31771899	1.086813854	33	20	0.774640317	0.910040858	DB
Family_Saccharibacteria_.TM7._.F.1.	maxdose_gsubmandipsilateral	maxdose_gsubmandipsilateral	0.227363186	0.747548869	33	18	0.765831192	0.910040858	DB
Saccharibacteria_.TM7._.G.1.	maxdose_gsubmandipsilateral	maxdose_gsubmandipsilateral	-1.158941078	0.96298153	33	20	0.250244165	0.910040858	DB
Treponema	maxdose_gsubmandipsilateral	maxdose_gsubmandipsilateral	1.037479206	0.818637279	33	29	0.227271243	0.910040858	DB
Fusobacterium	maxdose_gsubmandipsilateral	maxdose_gsubmandipsilateral	0.363569237	0.679057427	33	31	0.601410982	0.910040858	DB
Leptotrichia	maxdose_gsubmandipsilateral	maxdose_gsubmandipsilateral	0.342850057	1.062731998	33	31	0.752118936	0.910040858	DB
Family_Weeksellaceae	maxdose_gsubmandipsilateral	maxdose_gsubmandipsilateral	0.536683672	0.784095646	33	25	0.505703352	0.910040858	DB
Capnocytophaga	maxdose_gsubmandipsilateral	maxdose_gsubmandipsilateral	0.644742875	1.016314586	33	32	0.536828922	0.910040858	DB
Porphyromonas	maxdose_gsubmandipsilateral	maxdose_gsubmandipsilateral	-0.406545517	0.796630183	33	31	0.618373664	0.910040858	DB
Family_Prevotellaceae	maxdose_gsubmandipsilateral	maxdose_gsubmandipsilateral	-0.439248726	0.676077572	33	19	0.527198866	0.910040858	DB
Prevotella	maxdose_gsubmandipsilateral	maxdose_gsubmandipsilateral	0.795905046	0.838047791	33	32	0.359580743	0.910040858	DB
Family_Atopobiaceae	maxdose_gsubmandipsilateral	maxdose_gsubmandipsilateral	0.319222653	0.585645862	33	32	0.594928259	0.910040858	DB
Actinomyces	maxdose_gsubmandipsilateral	maxdose_gsubmandipsilateral	0.421350174	0.822331303	33	32	0.616975607	0.910040858	DB
Schaalia	maxdose_gsubmandipsilateral	maxdose_gsubmandipsilateral	-0.362200739	0.638863426	33	27	0.580409087	0.910040858	DB
Family_Actinomycetaceae	maxdose_gsubmandipsilateral	maxdose_gsubmandipsilateral	1.126349221	1.004325014	33	19	0.28236464	0.910040858	DB
Family_Micrococcaceae	maxdose_gsubmandipsilateral	maxdose_gsubmandipsilateral	0.467610439	0.835784558	33	31	0.585340459	0.910040858	DB
Family_Propionibacteriaceae	maxdose_gsubmandipsilateral	maxdose_gsubmandipsilateral	0.187480227	0.682068826	33	31	0.787736059	0.910040858	DB
Fretibacterium	maxdose_gsubmandipsilateral	maxdose_gsubmandipsilateral	0.887466322	0.695246328	33	22	0.224119151	0.910040858	DB
Family_Peptostreptococcaceae	maxdose_gsubmandipsilateral	maxdose_gsubmandipsilateral	0.206683451	0.668393783	33	27	0.76205136	0.910040858	DB
Parvimonas	maxdose_gsubmandipsilateral	maxdose_gsubmandipsilateral	0.86858971	0.617612578	33	28	0.183067212	0.910040858	DB
Family_Lachnospiraceae	maxdose_gsubmandipsilateral	maxdose_gsubmandipsilateral	-0.506770771	0.669961382	33	30	0.462887042	0.910040858	DB
Mycoplasma	maxdose_gsubmandipsilateral	maxdose_gsubmandipsilateral	0.836194434	0.715426321	33	17	0.263468409	0.910040858	DB
Gemella	maxdose_gsubmandipsilateral	maxdose_gsubmandipsilateral	-0.242830952	0.867124022	33	30	0.783851959	0.910040858	DB
Lactobacillus	maxdose_gsubmandipsilateral	maxdose_gsubmandipsilateral	-0.542046892	1.352716982	33	20	0.69514165	0.910040858	DB
Family_Lactobacillaceae	maxdose_gsubmandipsilateral	maxdose_gsubmandipsilateral	-0.470145629	1.086150886	33	20	0.672214916	0.910040858	DB
Streptococcus	maxdose_gsubmandipsilateral	maxdose_gsubmandipsilateral	0.116966766	0.433084536	33	33	0.791339877	0.910040858	DB
Family_Veillonellaceae	maxdose_gsubmandipsilateral	maxdose_gsubmandipsilateral	0.820205721	0.834622066	33	30	0.343678482	0.910040858	DB
Veillonella	maxdose_gsubmandipsilateral	maxdose_gsubmandipsilateral	0.566598205	0.678401851	33	31	0.418692915	0.910040858	DB
Veillonellaceae_.G.1.	maxdose_gsubmandipsilateral	maxdose_gsubmandipsilateral	0.889255039	0.644762825	33	25	0.191100121	0.910040858	DB
Lachnoanaerobaculum	maxdose_gsubmandipsilateral	maxdose_gsubmandipsilateral	-0.156649753	0.877133476	33	28	0.861010594	0.966011886	DB
Bifidobacterium	maxdose_gsubmandipsilateral	maxdose_gsubmandipsilateral	-0.079924259	1.042163847	33	18	0.940037348	0.99398942	DB
Family_Bifidobacteriaceae	maxdose_gsubmandipsilateral	maxdose_gsubmandipsilateral	-0.028603226	0.778468584	33	19	0.971248194	0.99398942	DB
Corynebacterium	maxdose_gsubmandipsilateral	maxdose_gsubmandipsilateral	-0.134384646	1.257932523	33	27	0.916555046	0.99398942	DB
Phylum_Firmicutes	maxdose_gsubmandipsilateral	maxdose_gsubmandipsilateral	-0.008932748	0.56494307	33	23	0.987624654	0.99398942	DB
Limosilactobacillus	maxdose_gsubmandipsilateral	maxdose_gsubmandipsilateral	0.010205418	1.328942587	33	21	0.99398942	0.99398942	DB
Oribacterium	maxdose_gsubmandipsilateral	maxdose_gsubmandipsilateral	1.95449567	0.672435231	32	26	0.012251866	0.588089574	GCF
Campylobacter	maxdose_gsubmandipsilateral	maxdose_gsubmandipsilateral	1.37926118	0.820996648	32	31	0.116817197	0.824732164	GCF
Order_Coriobacteriales	maxdose_gsubmandipsilateral	maxdose_gsubmandipsilateral	1.060084875	0.542358558	32	19	0.072483911	0.824732164	GCF
Family_Actinomycetaceae	maxdose_gsubmandipsilateral	maxdose_gsubmandipsilateral	1.6781926	0.899937814	32	21	0.084941388	0.824732164	GCF
Parvimonas	maxdose_gsubmandipsilateral	maxdose_gsubmandipsilateral	0.897605687	0.485138921	32	31	0.08713857	0.824732164	GCF
Family_Veillonellaceae	maxdose_gsubmandipsilateral	maxdose_gsubmandipsilateral	1.666374431	0.817146778	32	29	0.062290577	0.824732164	GCF
Veillonellaceae_.G.1.	maxdose_gsubmandipsilateral	maxdose_gsubmandipsilateral	0.871544551	0.524162873	32	24	0.120273441	0.824732164	GCF
Pseudomonas	maxdose_gsubmandipsilateral	maxdose_gsubmandipsilateral	-1.729619668	1.137709399	32	21	0.15238758	0.829600779	GCF
Order_Lactobacillales	maxdose_gsubmandipsilateral	maxdose_gsubmandipsilateral	-1.370348383	0.90891644	32	30	0.155550146	0.829600779	GCF
Fusobacterium	maxdose_gsubmandipsilateral	maxdose_gsubmandipsilateral	0.586418071	0.411128188	32	31	0.177335449	0.842250172	GCF
Fretibacterium	maxdose_gsubmandipsilateral	maxdose_gsubmandipsilateral	0.83453017	0.631866175	32	21	0.209367252	0.842250172	GCF
Selenomonas	maxdose_gsubmandipsilateral	maxdose_gsubmandipsilateral	1.229847357	0.93378201	32	30	0.210562543	0.842250172	GCF
Treponema	maxdose_gsubmandipsilateral	maxdose_gsubmandipsilateral	1.211761401	0.988432853	32	28	0.241965324	0.893410426	GCF
Family_Enterobacteriaceae	maxdose_gsubmandipsilateral	maxdose_gsubmandipsilateral	-0.7548444	0.685739136	32	20	0.29095975	0.920293438	GCF
Porphyromonas	maxdose_gsubmandipsilateral	maxdose_gsubmandipsilateral	0.832470278	0.819853625	32	30	0.328446531	0.920293438	GCF
Family_Peptostreptococcaceae	maxdose_gsubmandipsilateral	maxdose_gsubmandipsilateral	0.538293479	0.519687348	32	30	0.319178489	0.920293438	GCF
Family_Peptoniphilaceae	maxdose_gsubmandipsilateral	maxdose_gsubmandipsilateral	0.742248985	0.757620178	32	17	0.345110039	0.920293438	GCF
Streptococcus	maxdose_gsubmandipsilateral	maxdose_gsubmandipsilateral	0.361720802	0.320934057	32	32	0.28007994	0.920293438	GCF
Alloprevotella	maxdose_gsubmandipsilateral	maxdose_gsubmandipsilateral	-0.585614171	0.718116711	32	24	0.429482558	0.949834308	GCF
Prevotella	maxdose_gsubmandipsilateral	maxdose_gsubmandipsilateral	0.307699758	0.354811668	32	31	0.401545834	0.949834308	GCF
Bifidobacterium	maxdose_gsubmandipsilateral	maxdose_gsubmandipsilateral	0.882510409	1.146283147	32	20	0.455128939	0.949834308	GCF
Phylum_Firmicutes	maxdose_gsubmandipsilateral	maxdose_gsubmandipsilateral	-0.468057159	0.594259361	32	28	0.445036553	0.949834308	GCF
Mycoplasma	maxdose_gsubmandipsilateral	maxdose_gsubmandipsilateral	0.636112254	0.82018607	32	21	0.451881255	0.949834308	GCF
Order_Burkholderiales	maxdose_gsubmandipsilateral	maxdose_gsubmandipsilateral	-0.34216264	0.709792209	32	18	0.637777732	0.957492805	GCF
Kingella	maxdose_gsubmandipsilateral	maxdose_gsubmandipsilateral	0.365342699	0.764079234	32	27	0.640485645	0.957492805	GCF
Family_Neisseriaceae	maxdose_gsubmandipsilateral	maxdose_gsubmandipsilateral	-0.369324735	0.90853557	32	19	0.690983979	0.957492805	GCF
Neisseria	maxdose_gsubmandipsilateral	maxdose_gsubmandipsilateral	-0.503646511	1.137027593	32	24	0.665083111	0.957492805	GCF
Class_Gammaproteobacteria	maxdose_gsubmandipsilateral	maxdose_gsubmandipsilateral	0.313420926	0.904772489	32	21	0.734578258	0.957492805	GCF
Family_Saccharibacteria_.TM7._.F.1.	maxdose_gsubmandipsilateral	maxdose_gsubmandipsilateral	0.548191101	0.765944709	32	18	0.48683011	0.957492805	GCF
Leptotrichia	maxdose_gsubmandipsilateral	maxdose_gsubmandipsilateral	0.485698874	1.082486278	32	28	0.661044435	0.957492805	GCF
Family_Weeksellaceae	maxdose_gsubmandipsilateral	maxdose_gsubmandipsilateral	0.200205462	0.766017348	32	23	0.797910671	0.957492805	GCF
Capnocytophaga	maxdose_gsubmandipsilateral	maxdose_gsubmandipsilateral	0.393915578	0.986655359	32	30	0.696195239	0.957492805	GCF
Family_Prevotellaceae	maxdose_gsubmandipsilateral	maxdose_gsubmandipsilateral	-0.591939107	1.225253353	32	18	0.637048225	0.957492805	GCF
Actinomyces	maxdose_gsubmandipsilateral	maxdose_gsubmandipsilateral	0.168588834	0.527049658	32	30	0.754147467	0.957492805	GCF
Schaalia	maxdose_gsubmandipsilateral	maxdose_gsubmandipsilateral	-0.35197503	0.569303153	32	29	0.547086413	0.957492805	GCF
Family_Micrococcaceae	maxdose_gsubmandipsilateral	maxdose_gsubmandipsilateral	0.113842154	0.39408071	32	31	0.777228106	0.957492805	GCF
Corynebacterium	maxdose_gsubmandipsilateral	maxdose_gsubmandipsilateral	-0.335511162	1.19334882	32	23	0.783019733	0.957492805	GCF
Family_Propionibacteriaceae	maxdose_gsubmandipsilateral	maxdose_gsubmandipsilateral	-0.284000555	0.593603333	32	29	0.640286661	0.957492805	GCF
Gemella	maxdose_gsubmandipsilateral	maxdose_gsubmandipsilateral	0.238973943	0.773142865	32	27	0.762147965	0.957492805	GCF
Lactobacillus	maxdose_gsubmandipsilateral	maxdose_gsubmandipsilateral	-0.661693612	1.429413243	32	18	0.651080495	0.957492805	GCF
Family_Lachnospiraceae	maxdose_gsubmandipsilateral	maxdose_gsubmandipsilateral	-0.154677844	0.825577393	32	29	0.854273155	0.976312178	GCF
Limosilactobacillus	maxdose_gsubmandipsilateral	maxdose_gsubmandipsilateral	-0.258667351	1.277170141	32	17	0.842636417	0.976312178	GCF
Haemophilus	maxdose_gsubmandipsilateral	maxdose_gsubmandipsilateral	-0.043216202	1.161541812	32	26	0.970886107	0.989453687	GCF
Saccharibacteria_.TM7._.G.1.	maxdose_gsubmandipsilateral	maxdose_gsubmandipsilateral	0.011545532	0.856831838	32	24	0.989453687	0.989453687	GCF
Family_Atopobiaceae	maxdose_gsubmandipsilateral	maxdose_gsubmandipsilateral	0.053349399	0.553762649	32	30	0.924720028	0.989453687	GCF
Lachnoanaerobaculum	maxdose_gsubmandipsilateral	maxdose_gsubmandipsilateral	-0.056067801	0.856244152	32	27	0.948787234	0.989453687	GCF
Family_Bacillaceae	maxdose_gsubmandipsilateral	maxdose_gsubmandipsilateral	-0.05071816	0.535348593	32	19	0.925967194	0.989453687	GCF
Veillonella	maxdose_gsubmandipsilateral	maxdose_gsubmandipsilateral	-0.016396713	0.441437904	32	31	0.970934617	0.989453687	GCF
Order_Burkholderiales	maxdose_gsubmandipsilateral	maxdose_gsubmandipsilateral	-0.242929782	0.83765104	33	18	0.776380442	0.9611542	OM
Kingella	maxdose_gsubmandipsilateral	maxdose_gsubmandipsilateral	0.130857285	0.572175613	33	23	0.822659473	0.9611542	OM
Family_Neisseriaceae	maxdose_gsubmandipsilateral	maxdose_gsubmandipsilateral	-0.681092057	0.587789997	33	20	0.267407859	0.9611542	OM
Neisseria	maxdose_gsubmandipsilateral	maxdose_gsubmandipsilateral	-0.730908657	1.030857786	33	28	0.490826938	0.9611542	OM
Haemophilus	maxdose_gsubmandipsilateral	maxdose_gsubmandipsilateral	-0.141557682	1.489633791	33	27	0.925741354	0.9611542	OM
Class_Gammaproteobacteria	maxdose_gsubmandipsilateral	maxdose_gsubmandipsilateral	-0.045511516	0.617163472	33	20	0.942337451	0.9611542	OM
Campylobacter	maxdose_gsubmandipsilateral	maxdose_gsubmandipsilateral	0.967796527	0.519832586	33	33	0.085395328	0.9611542	OM
Saccharibacteria_.TM7._.G.1.	maxdose_gsubmandipsilateral	maxdose_gsubmandipsilateral	-0.376473122	0.80260187	33	23	0.646791761	0.9611542	OM
Family_Saccharibacteria_.TM7._.F.1.	maxdose_gsubmandipsilateral	maxdose_gsubmandipsilateral	-0.054511068	0.824133513	33	18	0.948269979	0.9611542	OM
Treponema	maxdose_gsubmandipsilateral	maxdose_gsubmandipsilateral	0.59256742	0.563549674	33	26	0.312186874	0.9611542	OM
Fusobacterium	maxdose_gsubmandipsilateral	maxdose_gsubmandipsilateral	-0.72087533	0.761902184	33	31	0.361326544	0.9611542	OM
Leptotrichia	maxdose_gsubmandipsilateral	maxdose_gsubmandipsilateral	-0.12268062	0.780073345	33	30	0.877449949	0.9611542	OM
Family_Weeksellaceae	maxdose_gsubmandipsilateral	maxdose_gsubmandipsilateral	-0.160151384	0.739036741	33	23	0.831803568	0.9611542	OM
Capnocytophaga	maxdose_gsubmandipsilateral	maxdose_gsubmandipsilateral	-0.575029218	0.706990277	33	30	0.430663725	0.9611542	OM
Porphyromonas	maxdose_gsubmandipsilateral	maxdose_gsubmandipsilateral	-1.281275106	0.755460599	33	31	0.113682589	0.9611542	OM
Family_Prevotellaceae	maxdose_gsubmandipsilateral	maxdose_gsubmandipsilateral	-0.259219678	0.584018196	33	19	0.664445162	0.9611542	OM
Alloprevotella	maxdose_gsubmandipsilateral	maxdose_gsubmandipsilateral	-0.531701294	0.599182553	33	25	0.390997541	0.9611542	OM
Prevotella	maxdose_gsubmandipsilateral	maxdose_gsubmandipsilateral	0.074091793	0.716560338	33	33	0.919224211	0.9611542	OM
Family_Atopobiaceae	maxdose_gsubmandipsilateral	maxdose_gsubmandipsilateral	-0.043567656	0.789058414	33	31	0.956806948	0.9611542	OM
Bifidobacterium	maxdose_gsubmandipsilateral	maxdose_gsubmandipsilateral	-0.103016709	0.743523956	33	20	0.891927433	0.9611542	OM
Family_Bifidobacteriaceae	maxdose_gsubmandipsilateral	maxdose_gsubmandipsilateral	-0.580054008	0.878380623	33	17	0.520548101	0.9611542	OM
Actinomyces	maxdose_gsubmandipsilateral	maxdose_gsubmandipsilateral	0.290992775	0.562390255	33	32	0.613553063	0.9611542	OM
Schaalia	maxdose_gsubmandipsilateral	maxdose_gsubmandipsilateral	-0.441760796	0.919902514	33	28	0.639046798	0.9611542	OM
Family_Micrococcaceae	maxdose_gsubmandipsilateral	maxdose_gsubmandipsilateral	0.307841555	0.316780814	33	32	0.348894604	0.9611542	OM
Corynebacterium	maxdose_gsubmandipsilateral	maxdose_gsubmandipsilateral	-0.70394874	0.665992178	33	21	0.309762029	0.9611542	OM
Family_Propionibacteriaceae	maxdose_gsubmandipsilateral	maxdose_gsubmandipsilateral	0.030411066	0.55381123	33	22	0.957043259	0.9611542	OM
Fretibacterium	maxdose_gsubmandipsilateral	maxdose_gsubmandipsilateral	0.552253414	0.549377776	33	18	0.333128912	0.9611542	OM
Family_Peptostreptococcaceae	maxdose_gsubmandipsilateral	maxdose_gsubmandipsilateral	0.093022474	0.707497613	33	25	0.897407883	0.9611542	OM
Parvimonas	maxdose_gsubmandipsilateral	maxdose_gsubmandipsilateral	0.036624027	0.678902612	33	27	0.957798464	0.9611542	OM
Oribacterium	maxdose_gsubmandipsilateral	maxdose_gsubmandipsilateral	0.679441355	0.819939131	33	30	0.42225705	0.9611542	OM
Family_Lachnospiraceae	maxdose_gsubmandipsilateral	maxdose_gsubmandipsilateral	-0.808831194	0.685072349	33	28	0.258893044	0.9611542	OM
Lachnoanaerobaculum	maxdose_gsubmandipsilateral	maxdose_gsubmandipsilateral	-0.398577892	0.588156662	33	25	0.509860728	0.9611542	OM
Phylum_Firmicutes	maxdose_gsubmandipsilateral	maxdose_gsubmandipsilateral	-0.534489161	0.649120957	33	23	0.425126119	0.9611542	OM
Gemella	maxdose_gsubmandipsilateral	maxdose_gsubmandipsilateral	0.987226063	1.13706099	33	30	0.401014821	0.9611542	OM
Order_Lactobacillales	maxdose_gsubmandipsilateral	maxdose_gsubmandipsilateral	-0.38301529	0.570657287	33	32	0.513853853	0.9611542	OM
Lactobacillus	maxdose_gsubmandipsilateral	maxdose_gsubmandipsilateral	-0.518937118	1.090940911	33	20	0.642197316	0.9611542	OM
Limosilactobacillus	maxdose_gsubmandipsilateral	maxdose_gsubmandipsilateral	-0.050254218	1.012121726	33	23	0.9611542	0.9611542	OM
Streptococcus	maxdose_gsubmandipsilateral	maxdose_gsubmandipsilateral	0.277717845	0.443800158	33	32	0.542295163	0.9611542	OM
Family_Veillonellaceae	maxdose_gsubmandipsilateral	maxdose_gsubmandipsilateral	0.393079214	0.645683255	33	32	0.553159814	0.9611542	OM
Veillonella	maxdose_gsubmandipsilateral	maxdose_gsubmandipsilateral	0.287898788	0.542933581	33	33	0.604867796	0.9611542	OM
Veillonellaceae_.G.1.	maxdose_gsubmandipsilateral	maxdose_gsubmandipsilateral	0.565686348	0.671099022	33	25	0.41451048	0.9611542	OM
Selenomonas	maxdose_gsubmandipsilateral	maxdose_gsubmandipsilateral	1.382140407	0.718379027	33	32	0.0765303	0.9611542	OM
Order_Burkholderiales	maxdose_jaw	maxdose_jaw	-0.715748155	0.430817638	32	18	0.109648053	0.613165514	GCF
Family_Neisseriaceae	maxdose_jaw	maxdose_jaw	-1.066336357	0.562390393	32	19	0.070052169	0.613165514	GCF
Neisseria	maxdose_jaw	maxdose_jaw	-1.242767719	0.787745672	32	24	0.127742815	0.613165514	GCF
Saccharibacteria_.TM7._.G.1.	maxdose_jaw	maxdose_jaw	-0.911220445	0.562555612	32	24	0.118345153	0.613165514	GCF
Family_Prevotellaceae	maxdose_jaw	maxdose_jaw	-1.899874341	0.773980125	32	18	0.021732375	0.613165514	GCF
Alloprevotella	maxdose_jaw	maxdose_jaw	-0.97772026	0.497122008	32	24	0.060876519	0.613165514	GCF
Family_Actinomycetaceae	maxdose_jaw	maxdose_jaw	0.947521516	0.593545389	32	21	0.123489789	0.613165514	GCF
Corynebacterium	maxdose_jaw	maxdose_jaw	-1.241612258	0.75123186	32	23	0.11140196	0.613165514	GCF
Parvimonas	maxdose_jaw	maxdose_jaw	0.652789764	0.358440316	32	31	0.081067298	0.613165514	GCF
Phylum_Firmicutes	maxdose_jaw	maxdose_jaw	-0.939673411	0.424317501	32	28	0.036536473	0.613165514	GCF
Pseudomonas	maxdose_jaw	maxdose_jaw	-1.292784445	0.857141807	32	21	0.144542866	0.630732508	GCF
Bifidobacterium	maxdose_jaw	maxdose_jaw	0.982458818	0.717978736	32	20	0.183871666	0.678910768	GCF
Lactobacillus	maxdose_jaw	maxdose_jaw	1.245764207	0.890275743	32	18	0.174515017	0.678910768	GCF
Kingella	maxdose_jaw	maxdose_jaw	-0.495525693	0.489448139	32	27	0.321437281	0.705509767	GCF
Class_Gammaproteobacteria	maxdose_jaw	maxdose_jaw	-0.563845612	0.588802952	32	21	0.347805666	0.705509767	GCF
Treponema	maxdose_jaw	maxdose_jaw	-0.669077008	0.756755044	32	28	0.385392671	0.705509767	GCF
Leptotrichia	maxdose_jaw	maxdose_jaw	-0.648635637	0.744978255	32	28	0.392556288	0.705509767	GCF
Porphyromonas	maxdose_jaw	maxdose_jaw	-0.669151846	0.58442303	32	30	0.263508274	0.705509767	GCF
Order_Coriobacteriales	maxdose_jaw	maxdose_jaw	0.374530361	0.404778551	32	19	0.364035187	0.705509767	GCF
Family_Peptostreptococcaceae	maxdose_jaw	maxdose_jaw	-0.41293988	0.372398674	32	30	0.278476852	0.705509767	GCF
Family_Peptoniphilaceae	maxdose_jaw	maxdose_jaw	-0.700947878	0.560751601	32	17	0.223346116	0.705509767	GCF
Family_Lachnospiraceae	maxdose_jaw	maxdose_jaw	-0.531053	0.594181094	32	29	0.380327717	0.705509767	GCF
Oribacterium	maxdose_jaw	maxdose_jaw	0.686012259	0.578478415	32	26	0.247273862	0.705509767	GCF
Lachnoanaerobaculum	maxdose_jaw	maxdose_jaw	-0.576306285	0.530672275	32	27	0.288270073	0.705509767	GCF
Mycoplasma	maxdose_jaw	maxdose_jaw	-0.49472633	0.579412914	32	21	0.401635509	0.705509767	GCF
Family_Bacillaceae	maxdose_jaw	maxdose_jaw	0.364059933	0.435616423	32	19	0.411547364	0.705509767	GCF
Limosilactobacillus	maxdose_jaw	maxdose_jaw	0.79121591	0.820993657	32	17	0.344792245	0.705509767	GCF
Selenomonas	maxdose_jaw	maxdose_jaw	-0.598307891	0.662440124	32	30	0.3754026	0.705509767	GCF
Haemophilus	maxdose_jaw	maxdose_jaw	-0.59224021	0.767163666	32	26	0.447657736	0.716252378	GCF
Capnocytophaga	maxdose_jaw	maxdose_jaw	-0.493467809	0.629904778	32	30	0.441054754	0.716252378	GCF
Schaalia	maxdose_jaw	maxdose_jaw	0.283219543	0.417759803	32	29	0.504288743	0.733510899	GCF
Family_Propionibacteriaceae	maxdose_jaw	maxdose_jaw	0.30428808	0.444222972	32	29	0.49991328	0.733510899	GCF
Gemella	maxdose_jaw	maxdose_jaw	-0.428624656	0.59679708	32	27	0.479562706	0.733510899	GCF
Family_Weeksellaceae	maxdose_jaw	maxdose_jaw	-0.297731806	0.562478784	32	23	0.601445108	0.849098976	GCF
Family_Enterobacteriaceae	maxdose_jaw	maxdose_jaw	-0.26978835	0.594923294	32	20	0.654273884	0.85090014	GCF
Campylobacter	maxdose_jaw	maxdose_jaw	-0.207573379	0.521126069	32	31	0.693917918	0.85090014	GCF
Fusobacterium	maxdose_jaw	maxdose_jaw	0.105030369	0.289631068	32	31	0.720051591	0.85090014	GCF
Prevotella	maxdose_jaw	maxdose_jaw	0.108659543	0.256298027	32	31	0.675372447	0.85090014	GCF
Family_Micrococcaceae	maxdose_jaw	maxdose_jaw	-0.157456518	0.387456609	32	31	0.688060831	0.85090014	GCF
Fretibacterium	maxdose_jaw	maxdose_jaw	-0.227557608	0.575561208	32	21	0.696064821	0.85090014	GCF
Veillonella	maxdose_jaw	maxdose_jaw	0.104226117	0.316189142	32	31	0.744537622	0.85090014	GCF
Veillonellaceae_.G.1.	maxdose_jaw	maxdose_jaw	0.152645495	0.43423333	32	24	0.728259244	0.85090014	GCF
Actinomyces	maxdose_jaw	maxdose_jaw	0.091701575	0.335831196	32	30	0.787144123	0.87867251	GCF
Family_Atopobiaceae	maxdose_jaw	maxdose_jaw	0.07793478	0.3981489	32	30	0.846459339	0.899333904	GCF
Streptococcus	maxdose_jaw	maxdose_jaw	-0.0532476	0.250025589	32	32	0.833150089	0.899333904	GCF
Family_Veillonellaceae	maxdose_jaw	maxdose_jaw	-0.109946347	0.625111523	32	29	0.861861658	0.899333904	GCF
Family_Saccharibacteria_.TM7._.F.1.	maxdose_jaw	maxdose_jaw	-0.070834234	0.612897842	32	18	0.908952804	0.908952804	GCF
Order_Lactobacillales	maxdose_jaw	maxdose_jaw	0.084658739	0.623377895	32	30	0.893106976	0.908952804	GCF
Order_Burkholderiales	mediandose_dental	mediandose_dental	-0.127401994	0.675593408	33	20	0.852009173	0.967429124	DB
Kingella	mediandose_dental	mediandose_dental	-0.346792295	0.737857176	33	25	0.642598319	0.967429124	DB
Family_Neisseriaceae	mediandose_dental	mediandose_dental	-0.689636458	0.710231813	33	21	0.341232334	0.967429124	DB
Neisseria	mediandose_dental	mediandose_dental	0.59211387	0.815118317	33	28	0.474610335	0.967429124	DB
Aggregatibacter	mediandose_dental	mediandose_dental	-0.458262321	0.456149088	33	17	0.325095885	0.967429124	DB
Haemophilus	mediandose_dental	mediandose_dental	0.086423163	0.840206336	33	26	0.918929165	0.967429124	DB
Class_Gammaproteobacteria	mediandose_dental	mediandose_dental	0.076717229	0.810408942	33	20	0.925366988	0.967429124	DB
Campylobacter	mediandose_dental	mediandose_dental	0.060437023	0.54925694	33	31	0.913297225	0.967429124	DB
Family_Saccharibacteria_.TM7._.F.1.	mediandose_dental	mediandose_dental	-0.149743982	0.80992376	33	18	0.854871547	0.967429124	DB
Saccharibacteria_.TM7._.G.1.	mediandose_dental	mediandose_dental	-0.795145096	0.7922677	33	20	0.325568394	0.967429124	DB
Treponema	mediandose_dental	mediandose_dental	-0.274083297	0.65404375	33	29	0.678899515	0.967429124	DB
Fusobacterium	mediandose_dental	mediandose_dental	-0.21490379	0.443138306	33	31	0.632102753	0.967429124	DB
Leptotrichia	mediandose_dental	mediandose_dental	-0.432729305	0.688044553	33	31	0.535338146	0.967429124	DB
Capnocytophaga	mediandose_dental	mediandose_dental	-0.108076158	0.651188683	33	32	0.86957275	0.967429124	DB
Porphyromonas	mediandose_dental	mediandose_dental	-0.141346149	0.589701364	33	31	0.812605057	0.967429124	DB
Family_Prevotellaceae	mediandose_dental	mediandose_dental	-0.682262092	0.684815428	33	19	0.329057607	0.967429124	DB
Alloprevotella	mediandose_dental	mediandose_dental	-0.276426395	0.549021429	33	24	0.619210459	0.967429124	DB
Prevotella	mediandose_dental	mediandose_dental	0.265391642	0.523988699	33	32	0.617138751	0.967429124	DB
Family_Atopobiaceae	mediandose_dental	mediandose_dental	0.683285092	0.442024568	33	32	0.13523653	0.967429124	DB
Bifidobacterium	mediandose_dental	mediandose_dental	0.416292391	0.676490863	33	18	0.544101935	0.967429124	DB
Family_Bifidobacteriaceae	mediandose_dental	mediandose_dental	-0.360598444	0.523806196	33	19	0.4977896	0.967429124	DB
Actinomyces	mediandose_dental	mediandose_dental	-0.338479815	0.53092341	33	32	0.529815171	0.967429124	DB
Schaalia	mediandose_dental	mediandose_dental	0.352746174	0.465074907	33	27	0.45555305	0.967429124	DB
Family_Actinomycetaceae	mediandose_dental	mediandose_dental	0.438988094	0.702388714	33	19	0.537873103	0.967429124	DB
Family_Micrococcaceae	mediandose_dental	mediandose_dental	0.39523971	0.670816882	33	31	0.56123837	0.967429124	DB
Corynebacterium	mediandose_dental	mediandose_dental	-0.991861376	0.766908389	33	27	0.208209429	0.967429124	DB
Family_Propionibacteriaceae	mediandose_dental	mediandose_dental	0.506165952	0.531002879	33	31	0.349978079	0.967429124	DB
Fretibacterium	mediandose_dental	mediandose_dental	0.124769801	0.604348102	33	22	0.838178109	0.967429124	DB
Family_Peptostreptococcaceae	mediandose_dental	mediandose_dental	0.505130024	0.529681632	33	27	0.349768718	0.967429124	DB
Parvimonas	mediandose_dental	mediandose_dental	0.681223311	0.489532212	33	28	0.176814398	0.967429124	DB
Oribacterium	mediandose_dental	mediandose_dental	0.345228655	0.467968118	33	27	0.467837854	0.967429124	DB
Family_Lachnospiraceae	mediandose_dental	mediandose_dental	0.387225231	0.48882084	33	30	0.436026818	0.967429124	DB
Lachnoanaerobaculum	mediandose_dental	mediandose_dental	-0.08770657	0.590925149	33	28	0.883249394	0.967429124	DB
Phylum_Firmicutes	mediandose_dental	mediandose_dental	0.643238881	0.423893713	33	23	0.142215502	0.967429124	DB
Mycoplasma	mediandose_dental	mediandose_dental	-0.059104719	0.453760041	33	17	0.897449943	0.967429124	DB
Gemella	mediandose_dental	mediandose_dental	1.256995241	0.552376888	33	30	0.032085135	0.967429124	DB
Lactobacillus	mediandose_dental	mediandose_dental	-0.41254091	0.92894853	33	20	0.660952764	0.967429124	DB
Family_Lactobacillaceae	mediandose_dental	mediandose_dental	0.270355372	0.738468678	33	20	0.717495907	0.967429124	DB
Order_Lactobacillales	mediandose_dental	mediandose_dental	0.202647971	0.657549345	33	31	0.76059924	0.967429124	DB
Streptococcus	mediandose_dental	mediandose_dental	0.220207787	0.327251849	33	33	0.507438923	0.967429124	DB
Family_Veillonellaceae	mediandose_dental	mediandose_dental	0.894326679	0.576748061	33	30	0.13407653	0.967429124	DB
Veillonella	mediandose_dental	mediandose_dental	0.122566227	0.432471852	33	31	0.779294033	0.967429124	DB
Veillonellaceae_.G.1.	mediandose_dental	mediandose_dental	-0.095079367	0.629176402	33	25	0.881146298	0.967429124	DB
Selenomonas	mediandose_dental	mediandose_dental	0.198013983	0.595089008	33	31	0.742214498	0.967429124	DB
Family_Weeksellaceae	mediandose_dental	mediandose_dental	-0.002062744	0.627728072	33	25	0.99740528	0.998832653	DB
Limosilactobacillus	mediandose_dental	mediandose_dental	0.00135555	0.916923057	33	21	0.998832653	0.998832653	DB
Leptotrichia	mediandose_gparotcontralateral	mediandose_gparotcontralateral	-1.319272422	0.865059404	16	11	0.161582071	0.687055387	C
Porphyromonas	mediandose_gparotcontralateral	mediandose_gparotcontralateral	-1.4403646	0.998951678	16	13	0.18321477	0.687055387	C
Family_Bifidobacteriaceae	mediandose_gparotcontralateral	mediandose_gparotcontralateral	-1.509785308	0.868192246	16	15	0.116033618	0.687055387	C
Family_Lachnospiraceae	mediandose_gparotcontralateral	mediandose_gparotcontralateral	-1.46234663	0.838954985	16	10	0.115295821	0.687055387	C
Family_Peptoniphilaceae	mediandose_gparotcontralateral	mediandose_gparotcontralateral	-2.088329259	0.792413698	16	11	0.027117384	0.687055387	C
Gemella	mediandose_gparotcontralateral	mediandose_gparotcontralateral	1.463463622	0.74502606	16	13	0.081080422	0.687055387	C
Streptococcus	mediandose_gparotcontralateral	mediandose_gparotcontralateral	0.839066378	0.36969388	16	16	0.049393362	0.687055387	C
Family_Veillonellaceae	mediandose_gparotcontralateral	mediandose_gparotcontralateral	-1.668466193	1.089307727	16	10	0.159963865	0.687055387	C
Family_Propionibacteriaceae	mediandose_gparotcontralateral	mediandose_gparotcontralateral	1.703263679	1.409904345	16	13	0.257805027	0.85935009	C
Haemophilus	mediandose_gparotcontralateral	mediandose_gparotcontralateral	0.406839767	0.969192317	16	11	0.68449522	0.928602402	C
Campylobacter	mediandose_gparotcontralateral	mediandose_gparotcontralateral	0.204104889	0.956036188	16	13	0.835702068	0.928602402	C
Fusobacterium	mediandose_gparotcontralateral	mediandose_gparotcontralateral	-0.178062209	1.373951805	16	13	0.899734232	0.928602402	C
Capnocytophaga	mediandose_gparotcontralateral	mediandose_gparotcontralateral	0.632403485	1.093788474	16	11	0.577323002	0.928602402	C
Prevotella	mediandose_gparotcontralateral	mediandose_gparotcontralateral	-0.932678209	1.287091501	16	15	0.487083065	0.928602402	C
Family_Atopobiaceae	mediandose_gparotcontralateral	mediandose_gparotcontralateral	-0.119199091	0.819542508	16	16	0.887564162	0.928602402	C
Bifidobacterium	mediandose_gparotcontralateral	mediandose_gparotcontralateral	-0.850007286	1.103435234	16	13	0.460846773	0.928602402	C
Actinomyces	mediandose_gparotcontralateral	mediandose_gparotcontralateral	0.391127896	0.942053675	16	14	0.68772849	0.928602402	C
Schaalia	mediandose_gparotcontralateral	mediandose_gparotcontralateral	0.250913284	0.822097713	16	10	0.76714619	0.928602402	C
Family_Micrococcaceae	mediandose_gparotcontralateral	mediandose_gparotcontralateral	-0.327617713	1.174012985	16	12	0.786506693	0.928602402	C
Family_Peptostreptococcaceae	mediandose_gparotcontralateral	mediandose_gparotcontralateral	0.288231112	1.073473457	16	10	0.794365138	0.928602402	C
Parvimonas	mediandose_gparotcontralateral	mediandose_gparotcontralateral	0.221947214	0.600322473	16	10	0.720145785	0.928602402	C
Oribacterium	mediandose_gparotcontralateral	mediandose_gparotcontralateral	-0.100467055	1.090331724	16	13	0.928602402	0.928602402	C
Phylum_Firmicutes	mediandose_gparotcontralateral	mediandose_gparotcontralateral	-0.675399281	0.771835771	16	10	0.404290967	0.928602402	C
Lactobacillus	mediandose_gparotcontralateral	mediandose_gparotcontralateral	-0.129639066	1.014021379	16	16	0.901081538	0.928602402	C
Family_Lactobacillaceae	mediandose_gparotcontralateral	mediandose_gparotcontralateral	0.91120713	1.044668244	16	16	0.405742677	0.928602402	C
Limosilactobacillus	mediandose_gparotcontralateral	mediandose_gparotcontralateral	-0.06115332	0.661547621	16	16	0.928373602	0.928602402	C
Order_Lactobacillales	mediandose_gparotcontralateral	mediandose_gparotcontralateral	0.958314576	1.445036622	16	13	0.523837961	0.928602402	C
Veillonella	mediandose_gparotcontralateral	mediandose_gparotcontralateral	-0.61157881	1.039367495	16	15	0.570723552	0.928602402	C
Selenomonas	mediandose_gparotcontralateral	mediandose_gparotcontralateral	0.190109661	1.725458424	16	13	0.914684992	0.928602402	C
Veillonellaceae_.G.1.	mediandose_gparotcontralateral	mediandose_gparotcontralateral	-0.332652756	1.202711475	16	9	0.788345195	0.928602402	C
Saccharibacteria_.TM7._.G.1.	mediandose_gparotcontralateral	mediandose_gparotcontralateral	-2.062166669	0.673128953	33	20	0.005180436	0.128554051	DB
Porphyromonas	mediandose_gparotcontralateral	mediandose_gparotcontralateral	-1.470735313	0.48505569	33	31	0.005589307	0.128554051	DB
Aggregatibacter	mediandose_gparotcontralateral	mediandose_gparotcontralateral	-1.029553377	0.397463609	33	17	0.015769834	0.241804122	DB
Alloprevotella	mediandose_gparotcontralateral	mediandose_gparotcontralateral	-1.041919127	0.502116378	33	24	0.048424523	0.55688202	DB
Family_Saccharibacteria_.TM7._.F.1.	mediandose_gparotcontralateral	mediandose_gparotcontralateral	-1.173887342	0.754409599	33	18	0.132269803	0.890495147	DB
Treponema	mediandose_gparotcontralateral	mediandose_gparotcontralateral	-0.844031426	0.618974624	33	29	0.184848491	0.890495147	DB
Family_Micrococcaceae	mediandose_gparotcontralateral	mediandose_gparotcontralateral	0.810763657	0.63433693	33	31	0.212944492	0.890495147	DB
Family_Peptostreptococcaceae	mediandose_gparotcontralateral	mediandose_gparotcontralateral	-0.661555209	0.504031621	33	27	0.201265118	0.890495147	DB
Phylum_Firmicutes	mediandose_gparotcontralateral	mediandose_gparotcontralateral	-0.599408043	0.409352036	33	23	0.155578566	0.890495147	DB
Gemella	mediandose_gparotcontralateral	mediandose_gparotcontralateral	0.771551422	0.586407854	33	30	0.20020508	0.890495147	DB
Streptococcus	mediandose_gparotcontralateral	mediandose_gparotcontralateral	0.41673337	0.307443933	33	33	0.187385788	0.890495147	DB
Fusobacterium	mediandose_gparotcontralateral	mediandose_gparotcontralateral	-0.458302637	0.420482934	33	31	0.286132802	0.940150635	DB
Family_Prevotellaceae	mediandose_gparotcontralateral	mediandose_gparotcontralateral	-0.76127965	0.655650157	33	19	0.256565629	0.940150635	DB
Family_Lachnospiraceae	mediandose_gparotcontralateral	mediandose_gparotcontralateral	-0.514728443	0.470250032	33	30	0.284132833	0.940150635	DB
Order_Burkholderiales	mediandose_gparotcontralateral	mediandose_gparotcontralateral	-0.381251287	0.660171207	33	20	0.568764437	0.975135866	DB
Kingella	mediandose_gparotcontralateral	mediandose_gparotcontralateral	0.135960287	0.712068694	33	25	0.850117069	0.975135866	DB
Family_Neisseriaceae	mediandose_gparotcontralateral	mediandose_gparotcontralateral	-0.341426112	0.707896889	33	21	0.633781443	0.975135866	DB
Neisseria	mediandose_gparotcontralateral	mediandose_gparotcontralateral	-0.256888309	0.797505674	33	28	0.750043936	0.975135866	DB
Haemophilus	mediandose_gparotcontralateral	mediandose_gparotcontralateral	0.126439224	0.817520731	33	26	0.878329818	0.975135866	DB
Class_Gammaproteobacteria	mediandose_gparotcontralateral	mediandose_gparotcontralateral	-0.323045903	0.776308556	33	20	0.680865047	0.975135866	DB
Campylobacter	mediandose_gparotcontralateral	mediandose_gparotcontralateral	0.185130734	0.538255	33	31	0.733762931	0.975135866	DB
Leptotrichia	mediandose_gparotcontralateral	mediandose_gparotcontralateral	-0.117195798	0.666079651	33	31	0.861751776	0.975135866	DB
Family_Weeksellaceae	mediandose_gparotcontralateral	mediandose_gparotcontralateral	-0.084209232	0.604584983	33	25	0.890341442	0.975135866	DB
Capnocytophaga	mediandose_gparotcontralateral	mediandose_gparotcontralateral	-0.383650031	0.621931075	33	32	0.542898676	0.975135866	DB
Prevotella	mediandose_gparotcontralateral	mediandose_gparotcontralateral	-0.316804956	0.505680203	33	32	0.536671039	0.975135866	DB
Family_Atopobiaceae	mediandose_gparotcontralateral	mediandose_gparotcontralateral	-0.403335262	0.441206372	33	32	0.369363469	0.975135866	DB
Bifidobacterium	mediandose_gparotcontralateral	mediandose_gparotcontralateral	0.139105519	0.664907289	33	18	0.835979395	0.975135866	DB
Family_Bifidobacteriaceae	mediandose_gparotcontralateral	mediandose_gparotcontralateral	-0.302043983	0.50495466	33	19	0.555113642	0.975135866	DB
Actinomyces	mediandose_gparotcontralateral	mediandose_gparotcontralateral	-0.125022776	0.524493565	33	32	0.813538275	0.975135866	DB
Schaalia	mediandose_gparotcontralateral	mediandose_gparotcontralateral	-0.112411682	0.451729294	33	27	0.805511791	0.975135866	DB
Family_Actinomycetaceae	mediandose_gparotcontralateral	mediandose_gparotcontralateral	0.119411427	0.682310105	33	19	0.862481086	0.975135866	DB
Corynebacterium	mediandose_gparotcontralateral	mediandose_gparotcontralateral	-0.200149977	0.769789549	33	27	0.79698849	0.975135866	DB
Family_Propionibacteriaceae	mediandose_gparotcontralateral	mediandose_gparotcontralateral	0.187117876	0.520809295	33	31	0.722400365	0.975135866	DB
Fretibacterium	mediandose_gparotcontralateral	mediandose_gparotcontralateral	-0.445421103	0.576367132	33	22	0.446881486	0.975135866	DB
Parvimonas	mediandose_gparotcontralateral	mediandose_gparotcontralateral	-0.220083698	0.488711801	33	28	0.656350529	0.975135866	DB
Lachnoanaerobaculum	mediandose_gparotcontralateral	mediandose_gparotcontralateral	-0.372322577	0.569459286	33	28	0.51919852	0.975135866	DB
Lactobacillus	mediandose_gparotcontralateral	mediandose_gparotcontralateral	-0.251743598	0.90263025	33	20	0.782615686	0.975135866	DB
Family_Lactobacillaceae	mediandose_gparotcontralateral	mediandose_gparotcontralateral	0.270212503	0.711465882	33	20	0.707303559	0.975135866	DB
Limosilactobacillus	mediandose_gparotcontralateral	mediandose_gparotcontralateral	0.151893782	0.896188215	33	21	0.866776259	0.975135866	DB
Veillonella	mediandose_gparotcontralateral	mediandose_gparotcontralateral	0.389703531	0.416506841	33	31	0.358405507	0.975135866	DB
Veillonellaceae_.G.1.	mediandose_gparotcontralateral	mediandose_gparotcontralateral	-0.572059432	0.59416393	33	25	0.344870238	0.975135866	DB
Selenomonas	mediandose_gparotcontralateral	mediandose_gparotcontralateral	-0.218883586	0.571548477	33	31	0.704982018	0.975135866	DB
Oribacterium	mediandose_gparotcontralateral	mediandose_gparotcontralateral	-0.006011939	0.465878183	33	27	0.989806392	0.999644501	DB
Mycoplasma	mediandose_gparotcontralateral	mediandose_gparotcontralateral	-0.019356066	0.436107059	33	17	0.964951134	0.999644501	DB
Order_Lactobacillales	mediandose_gparotcontralateral	mediandose_gparotcontralateral	0.000284869	0.633002015	33	31	0.999644501	0.999644501	DB
Family_Veillonellaceae	mediandose_gparotcontralateral	mediandose_gparotcontralateral	-0.000921566	0.623388533	33	30	0.998832207	0.999644501	DB
Family_Actinomycetaceae	mediandose_gparotcontralateral	mediandose_gparotcontralateral	1.263766064	0.547346615	32	21	0.029499022	0.707976535	GCF
Phylum_Firmicutes	mediandose_gparotcontralateral	mediandose_gparotcontralateral	-0.966623035	0.415181158	32	28	0.028286819	0.707976535	GCF
Order_Burkholderiales	mediandose_gparotcontralateral	mediandose_gparotcontralateral	-0.487752038	0.426242252	32	18	0.263334625	0.958221742	GCF
Kingella	mediandose_gparotcontralateral	mediandose_gparotcontralateral	-0.114949648	0.495624065	32	27	0.818481071	0.958221742	GCF
Family_Neisseriaceae	mediandose_gparotcontralateral	mediandose_gparotcontralateral	-0.613847817	0.583673221	32	19	0.302998224	0.958221742	GCF
Neisseria	mediandose_gparotcontralateral	mediandose_gparotcontralateral	-0.491601294	0.805762747	32	24	0.547297425	0.958221742	GCF
Pseudomonas	mediandose_gparotcontralateral	mediandose_gparotcontralateral	-1.51460323	0.819271471	32	21	0.076359493	0.958221742	GCF
Haemophilus	mediandose_gparotcontralateral	mediandose_gparotcontralateral	0.187019565	0.747450829	32	26	0.804469804	0.958221742	GCF
Class_Gammaproteobacteria	mediandose_gparotcontralateral	mediandose_gparotcontralateral	-0.421115513	0.600092661	32	21	0.4893166	0.958221742	GCF
Campylobacter	mediandose_gparotcontralateral	mediandose_gparotcontralateral	0.139687028	0.504365828	32	31	0.784091166	0.958221742	GCF
Family_Saccharibacteria_.TM7._.F.1.	mediandose_gparotcontralateral	mediandose_gparotcontralateral	-0.534143638	0.612998181	32	18	0.391847471	0.958221742	GCF
Saccharibacteria_.TM7._.G.1.	mediandose_gparotcontralateral	mediandose_gparotcontralateral	-0.819413756	0.563385283	32	24	0.158263623	0.958221742	GCF
Treponema	mediandose_gparotcontralateral	mediandose_gparotcontralateral	-0.643812424	0.73145562	32	28	0.387145005	0.958221742	GCF
Fusobacterium	mediandose_gparotcontralateral	mediandose_gparotcontralateral	0.221248458	0.275503545	32	31	0.429504002	0.958221742	GCF
Leptotrichia	mediandose_gparotcontralateral	mediandose_gparotcontralateral	-0.207131212	0.732751586	32	28	0.779752574	0.958221742	GCF
Porphyromonas	mediandose_gparotcontralateral	mediandose_gparotcontralateral	-0.508768543	0.568340245	32	30	0.379227667	0.958221742	GCF
Family_Prevotellaceae	mediandose_gparotcontralateral	mediandose_gparotcontralateral	-0.554130485	0.842125354	32	18	0.516542967	0.958221742	GCF
Alloprevotella	mediandose_gparotcontralateral	mediandose_gparotcontralateral	-0.540060603	0.510468054	32	24	0.300184571	0.958221742	GCF
Prevotella	mediandose_gparotcontralateral	mediandose_gparotcontralateral	0.26288441	0.243372714	32	31	0.29037648	0.958221742	GCF
Order_Coriobacteriales	mediandose_gparotcontralateral	mediandose_gparotcontralateral	0.193732589	0.402380624	32	19	0.634373012	0.958221742	GCF
Bifidobacterium	mediandose_gparotcontralateral	mediandose_gparotcontralateral	0.356042966	0.716837767	32	20	0.623750291	0.958221742	GCF
Schaalia	mediandose_gparotcontralateral	mediandose_gparotcontralateral	-0.152635752	0.404371164	32	29	0.709014018	0.958221742	GCF
Corynebacterium	mediandose_gparotcontralateral	mediandose_gparotcontralateral	-0.457048629	0.766897179	32	23	0.556552394	0.958221742	GCF
Family_Propionibacteriaceae	mediandose_gparotcontralateral	mediandose_gparotcontralateral	0.147684077	0.429957655	32	29	0.734105433	0.958221742	GCF
Fretibacterium	mediandose_gparotcontralateral	mediandose_gparotcontralateral	-0.266698532	0.554316599	32	21	0.634608206	0.958221742	GCF
Family_Peptostreptococcaceae	mediandose_gparotcontralateral	mediandose_gparotcontralateral	-0.214202282	0.367104042	32	30	0.564789647	0.958221742	GCF
Family_Peptoniphilaceae	mediandose_gparotcontralateral	mediandose_gparotcontralateral	-0.319895341	0.554198267	32	17	0.568951846	0.958221742	GCF
Parvimonas	mediandose_gparotcontralateral	mediandose_gparotcontralateral	0.386366764	0.359324745	32	31	0.292527591	0.958221742	GCF
Family_Lachnospiraceae	mediandose_gparotcontralateral	mediandose_gparotcontralateral	-0.777614972	0.567507308	32	29	0.182795608	0.958221742	GCF
Oribacterium	mediandose_gparotcontralateral	mediandose_gparotcontralateral	0.699223934	0.554485908	32	26	0.218939141	0.958221742	GCF
Lachnoanaerobaculum	mediandose_gparotcontralateral	mediandose_gparotcontralateral	-0.371970497	0.520257465	32	27	0.481249207	0.958221742	GCF
Mycoplasma	mediandose_gparotcontralateral	mediandose_gparotcontralateral	-0.746388205	0.546448723	32	21	0.184136869	0.958221742	GCF
Gemella	mediandose_gparotcontralateral	mediandose_gparotcontralateral	0.168066751	0.582118669	32	27	0.775179466	0.958221742	GCF
Lactobacillus	mediandose_gparotcontralateral	mediandose_gparotcontralateral	0.328755761	0.895334862	32	18	0.716569159	0.958221742	GCF
Limosilactobacillus	mediandose_gparotcontralateral	mediandose_gparotcontralateral	0.443032391	0.807790004	32	17	0.588247772	0.958221742	GCF
Order_Lactobacillales	mediandose_gparotcontralateral	mediandose_gparotcontralateral	0.240080636	0.598978202	32	30	0.691959936	0.958221742	GCF
Streptococcus	mediandose_gparotcontralateral	mediandose_gparotcontralateral	0.393222572	0.227610461	32	32	0.096393884	0.958221742	GCF
Veillonella	mediandose_gparotcontralateral	mediandose_gparotcontralateral	0.373464771	0.295360833	32	31	0.217735224	0.958221742	GCF
Family_Veillonellaceae	mediandose_gparotcontralateral	mediandose_gparotcontralateral	0.695632307	0.592867432	32	29	0.251719445	0.958221742	GCF
Veillonellaceae_.G.1.	mediandose_gparotcontralateral	mediandose_gparotcontralateral	0.297375133	0.423537832	32	24	0.489089228	0.958221742	GCF
Selenomonas	mediandose_gparotcontralateral	mediandose_gparotcontralateral	-0.167758428	0.648939532	32	30	0.798128531	0.958221742	GCF
Family_Enterobacteriaceae	mediandose_gparotcontralateral	mediandose_gparotcontralateral	-0.043132055	0.576759121	32	20	0.940982182	0.96100308	GCF
Capnocytophaga	mediandose_gparotcontralateral	mediandose_gparotcontralateral	-0.109252967	0.617753453	32	30	0.861047044	0.96100308	GCF
Family_Atopobiaceae	mediandose_gparotcontralateral	mediandose_gparotcontralateral	0.052894688	0.382904734	32	30	0.891235965	0.96100308	GCF
Actinomyces	mediandose_gparotcontralateral	mediandose_gparotcontralateral	0.034105161	0.326216712	32	30	0.917569089	0.96100308	GCF
Family_Micrococcaceae	mediandose_gparotcontralateral	mediandose_gparotcontralateral	0.035064891	0.373683897	32	31	0.925987678	0.96100308	GCF
Family_Bacillaceae	mediandose_gparotcontralateral	mediandose_gparotcontralateral	0.052304872	0.430071123	32	19	0.90417297	0.96100308	GCF
Family_Weeksellaceae	mediandose_gparotcontralateral	mediandose_gparotcontralateral	-0.010442049	0.545653109	32	23	0.984883898	0.984883898	GCF
Porphyromonas	mediandose_gparotcontralateral	mediandose_gparotcontralateral	-1.657819842	0.484211266	33	31	0.002136489	0.089732548	OM
Saccharibacteria_.TM7._.G.1.	mediandose_gparotcontralateral	mediandose_gparotcontralateral	-1.577040035	0.569356157	33	23	0.010419655	0.114463575	OM
Fusobacterium	mediandose_gparotcontralateral	mediandose_gparotcontralateral	-1.242416452	0.433582977	33	31	0.008321953	0.114463575	OM
Phylum_Firmicutes	mediandose_gparotcontralateral	mediandose_gparotcontralateral	-1.160410683	0.421890092	33	23	0.010901293	0.114463575	OM
Lachnoanaerobaculum	mediandose_gparotcontralateral	mediandose_gparotcontralateral	-0.95044317	0.374126226	33	25	0.017659183	0.148337139	OM
Family_Saccharibacteria_.TM7._.F.1.	mediandose_gparotcontralateral	mediandose_gparotcontralateral	-1.563311232	0.648106982	33	18	0.023527827	0.164694789	OM
Capnocytophaga	mediandose_gparotcontralateral	mediandose_gparotcontralateral	-1.045372654	0.480748517	33	30	0.039340056	0.234971119	OM
Alloprevotella	mediandose_gparotcontralateral	mediandose_gparotcontralateral	-1.124906214	0.532373462	33	25	0.044756404	0.234971119	OM
Schaalia	mediandose_gparotcontralateral	mediandose_gparotcontralateral	-1.107791747	0.547890088	33	28	0.054009827	0.252045857	OM
Family_Prevotellaceae	mediandose_gparotcontralateral	mediandose_gparotcontralateral	-0.981519073	0.502245837	33	19	0.061943227	0.258258747	OM
Family_Lachnospiraceae	mediandose_gparotcontralateral	mediandose_gparotcontralateral	-1.063023569	0.55648924	33	28	0.067639196	0.258258747	OM
Prevotella	mediandose_gparotcontralateral	mediandose_gparotcontralateral	-0.795115763	0.439391098	33	33	0.08240008	0.28840028	OM
Leptotrichia	mediandose_gparotcontralateral	mediandose_gparotcontralateral	-0.814910077	0.50842565	33	30	0.121537571	0.392659844	OM
Family_Peptostreptococcaceae	mediandose_gparotcontralateral	mediandose_gparotcontralateral	-0.753046194	0.523022568	33	25	0.162330574	0.486991722	OM
Neisseria	mediandose_gparotcontralateral	mediandose_gparotcontralateral	-0.975193355	0.749459354	33	28	0.205056435	0.56360656	OM
Family_Weeksellaceae	mediandose_gparotcontralateral	mediandose_gparotcontralateral	-0.700170857	0.549989341	33	23	0.214707261	0.56360656	OM
Family_Neisseriaceae	mediandose_gparotcontralateral	mediandose_gparotcontralateral	-0.53611519	0.441926775	33	20	0.236418028	0.574208756	OM
Fretibacterium	mediandose_gparotcontralateral	mediandose_gparotcontralateral	-0.626259381	0.527259645	33	18	0.246089467	0.574208756	OM
Class_Gammaproteobacteria	mediandose_gparotcontralateral	mediandose_gparotcontralateral	-0.497804341	0.460848359	33	20	0.290368131	0.59721052	OM
Family_Atopobiaceae	mediandose_gparotcontralateral	mediandose_gparotcontralateral	-0.555614295	0.563918537	33	31	0.333929691	0.59721052	OM
Family_Micrococcaceae	mediandose_gparotcontralateral	mediandose_gparotcontralateral	0.366136143	0.348104453	33	32	0.302952376	0.59721052	OM
Parvimonas	mediandose_gparotcontralateral	mediandose_gparotcontralateral	-0.552045151	0.492399449	33	27	0.27288551	0.59721052	OM
Streptococcus	mediandose_gparotcontralateral	mediandose_gparotcontralateral	0.268885724	0.281808587	33	32	0.349146658	0.59721052	OM
Family_Veillonellaceae	mediandose_gparotcontralateral	mediandose_gparotcontralateral	-0.622689194	0.604705759	33	32	0.312992608	0.59721052	OM
Veillonellaceae_.G.1.	mediandose_gparotcontralateral	mediandose_gparotcontralateral	-0.563357895	0.598392835	33	25	0.355482452	0.59721052	OM
Kingella	mediandose_gparotcontralateral	mediandose_gparotcontralateral	-0.341823098	0.441002949	33	23	0.445548344	0.642698672	OM
Treponema	mediandose_gparotcontralateral	mediandose_gparotcontralateral	-0.413931703	0.491269112	33	26	0.407454432	0.642698672	OM
Oribacterium	mediandose_gparotcontralateral	mediandose_gparotcontralateral	-0.476040791	0.616317757	33	30	0.447121489	0.642698672	OM
Veillonella	mediandose_gparotcontralateral	mediandose_gparotcontralateral	-0.236244007	0.314152441	33	33	0.45907048	0.642698672	OM
Selenomonas	mediandose_gparotcontralateral	mediandose_gparotcontralateral	-0.483291403	0.585984238	33	32	0.417312894	0.642698672	OM
Campylobacter	mediandose_gparotcontralateral	mediandose_gparotcontralateral	-0.276956539	0.385918081	33	33	0.479622083	0.649810564	OM
Family_Bifidobacteriaceae	mediandose_gparotcontralateral	mediandose_gparotcontralateral	-0.38947369	0.573061708	33	17	0.50297959	0.660160712	OM
Haemophilus	mediandose_gparotcontralateral	mediandose_gparotcontralateral	-0.544499957	0.913951891	33	27	0.55668842	0.708512534	OM
Corynebacterium	mediandose_gparotcontralateral	mediandose_gparotcontralateral	-0.258803811	0.557387752	33	21	0.646439797	0.798543279	OM
Family_Propionibacteriaceae	mediandose_gparotcontralateral	mediandose_gparotcontralateral	-0.174680639	0.431288806	33	22	0.688907642	0.824640362	OM
Gemella	mediandose_gparotcontralateral	mediandose_gparotcontralateral	0.259627042	0.733862681	33	30	0.72646889	0.824640362	OM
Lactobacillus	mediandose_gparotcontralateral	mediandose_gparotcontralateral	-0.273823439	0.743282794	33	20	0.715678154	0.824640362	OM
Bifidobacterium	mediandose_gparotcontralateral	mediandose_gparotcontralateral	-0.141514458	0.52462489	33	20	0.789571228	0.850407736	OM
Order_Lactobacillales	mediandose_gparotcontralateral	mediandose_gparotcontralateral	-0.114362289	0.424158339	33	32	0.789664326	0.850407736	OM
Order_Burkholderiales	mediandose_gparotcontralateral	mediandose_gparotcontralateral	0.011886263	0.594715475	33	18	0.984212829	0.988738498	OM
Actinomyces	mediandose_gparotcontralateral	mediandose_gparotcontralateral	-0.007183772	0.396983748	33	32	0.985706011	0.988738498	OM
Limosilactobacillus	mediandose_gparotcontralateral	mediandose_gparotcontralateral	-0.010602955	0.743727034	33	23	0.988738498	0.988738498	OM
Family_Peptoniphilaceae	mediandose_gparotipsilateral	mediandose_gparotipsilateral	-2.193367116	0.760229133	16	11	0.018026434	0.540793018	C
Family_Propionibacteriaceae	mediandose_gparotipsilateral	mediandose_gparotipsilateral	2.561401422	1.257457853	16	13	0.072117731	0.779771084	C
Family_Lachnospiraceae	mediandose_gparotipsilateral	mediandose_gparotipsilateral	-1.608240714	0.808745851	16	10	0.077977108	0.779771084	C
Gemella	mediandose_gparotipsilateral	mediandose_gparotipsilateral	1.294202486	0.779054995	16	13	0.13103105	0.786186297	C
Family_Lactobacillaceae	mediandose_gparotipsilateral	mediandose_gparotipsilateral	1.619441268	0.944557161	16	16	0.120580662	0.786186297	C
Porphyromonas	mediandose_gparotipsilateral	mediandose_gparotipsilateral	-1.518739197	0.985969434	16	13	0.157861812	0.789309059	C
Leptotrichia	mediandose_gparotipsilateral	mediandose_gparotipsilateral	-1.14268417	0.892543342	16	11	0.232465725	0.920708642	C
Order_Lactobacillales	mediandose_gparotipsilateral	mediandose_gparotipsilateral	1.600195999	1.380455526	16	13	0.276212593	0.920708642	C
Streptococcus	mediandose_gparotipsilateral	mediandose_gparotipsilateral	0.520669785	0.429857528	16	16	0.256639059	0.920708642	C
Haemophilus	mediandose_gparotipsilateral	mediandose_gparotipsilateral	0.195445306	0.976463201	16	11	0.845807967	0.963973228	C
Campylobacter	mediandose_gparotipsilateral	mediandose_gparotipsilateral	0.072440169	0.95814972	16	13	0.941387878	0.963973228	C
Fusobacterium	mediandose_gparotipsilateral	mediandose_gparotipsilateral	-0.384563283	1.369245912	16	13	0.785169244	0.963973228	C
Capnocytophaga	mediandose_gparotipsilateral	mediandose_gparotipsilateral	0.485192673	1.102113186	16	11	0.670147648	0.963973228	C
Prevotella	mediandose_gparotipsilateral	mediandose_gparotipsilateral	-0.754107365	1.300027842	16	15	0.576099485	0.963973228	C
Family_Atopobiaceae	mediandose_gparotipsilateral	mediandose_gparotipsilateral	0.241219213	0.816555844	16	16	0.774382124	0.963973228	C
Bifidobacterium	mediandose_gparotipsilateral	mediandose_gparotipsilateral	-0.198508728	1.13730825	16	13	0.865302341	0.963973228	C
Family_Bifidobacteriaceae	mediandose_gparotipsilateral	mediandose_gparotipsilateral	-0.652127313	0.979682581	16	15	0.522326177	0.963973228	C
Actinomyces	mediandose_gparotipsilateral	mediandose_gparotipsilateral	0.810071823	0.911893684	16	14	0.397477878	0.963973228	C
Schaalia	mediandose_gparotipsilateral	mediandose_gparotipsilateral	0.341571484	0.818459816	16	10	0.68621307	0.963973228	C
Family_Micrococcaceae	mediandose_gparotipsilateral	mediandose_gparotipsilateral	0.215094605	1.176899225	16	12	0.859034046	0.963973228	C
Family_Peptostreptococcaceae	mediandose_gparotipsilateral	mediandose_gparotipsilateral	0.367342897	1.070785991	16	10	0.739430996	0.963973228	C
Parvimonas	mediandose_gparotipsilateral	mediandose_gparotipsilateral	0.185263192	0.601703301	16	10	0.765166512	0.963973228	C
Oribacterium	mediandose_gparotipsilateral	mediandose_gparotipsilateral	-0.283113131	1.086756131	16	13	0.800331274	0.963973228	C
Phylum_Firmicutes	mediandose_gparotipsilateral	mediandose_gparotipsilateral	-0.536408927	0.783865335	16	10	0.511012625	0.963973228	C
Lactobacillus	mediandose_gparotipsilateral	mediandose_gparotipsilateral	0.113946315	1.014230784	16	16	0.913013763	0.963973228	C
Limosilactobacillus	mediandose_gparotipsilateral	mediandose_gparotipsilateral	0.40959962	0.647626021	16	16	0.542816175	0.963973228	C
Family_Veillonellaceae	mediandose_gparotipsilateral	mediandose_gparotipsilateral	-1.173909612	1.158784688	16	10	0.337493984	0.963973228	C
Veillonella	mediandose_gparotipsilateral	mediandose_gparotipsilateral	-0.168863001	1.057674443	16	15	0.876678478	0.963973228	C
Selenomonas	mediandose_gparotipsilateral	mediandose_gparotipsilateral	0.08017577	1.726414862	16	13	0.963973228	0.963973228	C
Veillonellaceae_.G.1.	mediandose_gparotipsilateral	mediandose_gparotipsilateral	-0.918008531	1.168405952	16	9	0.452235094	0.963973228	C
Order_Burkholderiales	mediandose_gparotipsilateral	mediandose_gparotipsilateral	-0.766329582	0.646644944	33	20	0.247127058	0.966369914	DB
Kingella	mediandose_gparotipsilateral	mediandose_gparotipsilateral	0.128876807	0.712121383	33	25	0.857845684	0.966369914	DB
Family_Neisseriaceae	mediandose_gparotipsilateral	mediandose_gparotipsilateral	-0.635820075	0.699721509	33	21	0.372198272	0.966369914	DB
Neisseria	mediandose_gparotipsilateral	mediandose_gparotipsilateral	-0.276367943	0.797245128	33	28	0.731752421	0.966369914	DB
Aggregatibacter	mediandose_gparotipsilateral	mediandose_gparotipsilateral	-0.382922657	0.441034393	33	17	0.393522847	0.966369914	DB
Haemophilus	mediandose_gparotipsilateral	mediandose_gparotipsilateral	-0.38172746	0.81434083	33	26	0.643305651	0.966369914	DB
Class_Gammaproteobacteria	mediandose_gparotipsilateral	mediandose_gparotipsilateral	0.414080607	0.774577828	33	20	0.597657078	0.966369914	DB
Campylobacter	mediandose_gparotipsilateral	mediandose_gparotipsilateral	0.446004633	0.532102035	33	31	0.40986453	0.966369914	DB
Family_Saccharibacteria_.TM7._.F.1.	mediandose_gparotipsilateral	mediandose_gparotipsilateral	-0.296324566	0.787871799	33	18	0.710009818	0.966369914	DB
Saccharibacteria_.TM7._.G.1.	mediandose_gparotipsilateral	mediandose_gparotipsilateral	-0.376708016	0.78582917	33	20	0.635837755	0.966369914	DB
Treponema	mediandose_gparotipsilateral	mediandose_gparotipsilateral	0.096215139	0.641291551	33	29	0.88194218	0.966369914	DB
Fusobacterium	mediandose_gparotipsilateral	mediandose_gparotipsilateral	0.043784026	0.430268368	33	31	0.919759118	0.966369914	DB
Leptotrichia	mediandose_gparotipsilateral	mediandose_gparotipsilateral	0.028382154	0.666467759	33	31	0.966369914	0.966369914	DB
Family_Weeksellaceae	mediandose_gparotipsilateral	mediandose_gparotipsilateral	0.149973924	0.604075295	33	25	0.805953349	0.966369914	DB
Capnocytophaga	mediandose_gparotipsilateral	mediandose_gparotipsilateral	0.069262452	0.626493308	33	32	0.912851378	0.966369914	DB
Porphyromonas	mediandose_gparotipsilateral	mediandose_gparotipsilateral	-0.63288395	0.552973628	33	31	0.263252024	0.966369914	DB
Family_Prevotellaceae	mediandose_gparotipsilateral	mediandose_gparotipsilateral	-0.59783248	0.662391764	33	19	0.375386247	0.966369914	DB
Alloprevotella	mediandose_gparotipsilateral	mediandose_gparotipsilateral	-0.76154881	0.521868194	33	24	0.156941453	0.966369914	DB
Prevotella	mediandose_gparotipsilateral	mediandose_gparotipsilateral	0.249895963	0.507177645	33	32	0.626511084	0.966369914	DB
Family_Atopobiaceae	mediandose_gparotipsilateral	mediandose_gparotipsilateral	0.070696812	0.448297127	33	32	0.875959415	0.966369914	DB
Bifidobacterium	mediandose_gparotipsilateral	mediandose_gparotipsilateral	-0.377271886	0.661197666	33	18	0.573371856	0.966369914	DB
Family_Bifidobacteriaceae	mediandose_gparotipsilateral	mediandose_gparotipsilateral	-0.070862026	0.508357723	33	19	0.890255687	0.966369914	DB
Actinomyces	mediandose_gparotipsilateral	mediandose_gparotipsilateral	0.347850178	0.520460121	33	32	0.510033705	0.966369914	DB
Schaalia	mediandose_gparotipsilateral	mediandose_gparotipsilateral	-0.062854513	0.452113683	33	27	0.890545294	0.966369914	DB
Family_Actinomycetaceae	mediandose_gparotipsilateral	mediandose_gparotipsilateral	1.065426882	0.648623208	33	19	0.112986831	0.966369914	DB
Family_Micrococcaceae	mediandose_gparotipsilateral	mediandose_gparotipsilateral	1.081450143	0.617976919	33	31	0.092387266	0.966369914	DB
Corynebacterium	mediandose_gparotipsilateral	mediandose_gparotipsilateral	0.321451012	0.768143945	33	27	0.679171188	0.966369914	DB
Family_Propionibacteriaceae	mediandose_gparotipsilateral	mediandose_gparotipsilateral	0.770748826	0.498879439	33	31	0.134921663	0.966369914	DB
Fretibacterium	mediandose_gparotipsilateral	mediandose_gparotipsilateral	-0.028537081	0.583183072	33	22	0.961361283	0.966369914	DB
Family_Peptostreptococcaceae	mediandose_gparotipsilateral	mediandose_gparotipsilateral	-0.263554198	0.518435776	33	27	0.615654753	0.966369914	DB
Parvimonas	mediandose_gparotipsilateral	mediandose_gparotipsilateral	0.026560994	0.490661267	33	28	0.957259432	0.966369914	DB
Oribacterium	mediandose_gparotipsilateral	mediandose_gparotipsilateral	0.372961867	0.459869444	33	27	0.425010122	0.966369914	DB
Family_Lachnospiraceae	mediandose_gparotipsilateral	mediandose_gparotipsilateral	-0.656198309	0.463151227	33	30	0.168879445	0.966369914	DB
Lachnoanaerobaculum	mediandose_gparotipsilateral	mediandose_gparotipsilateral	0.152486807	0.573496952	33	28	0.792504838	0.966369914	DB
Phylum_Firmicutes	mediandose_gparotipsilateral	mediandose_gparotipsilateral	0.099702563	0.426078708	33	23	0.816890389	0.966369914	DB
Mycoplasma	mediandose_gparotipsilateral	mediandose_gparotipsilateral	-0.060861763	0.435954341	33	17	0.890090059	0.966369914	DB
Gemella	mediandose_gparotipsilateral	mediandose_gparotipsilateral	0.039403906	0.606319823	33	30	0.948699931	0.966369914	DB
Lactobacillus	mediandose_gparotipsilateral	mediandose_gparotipsilateral	-0.119260778	0.903718671	33	20	0.896066983	0.966369914	DB
Family_Lactobacillaceae	mediandose_gparotipsilateral	mediandose_gparotipsilateral	0.244050767	0.711843987	33	20	0.734582608	0.966369914	DB
Limosilactobacillus	mediandose_gparotipsilateral	mediandose_gparotipsilateral	0.435472123	0.892463302	33	21	0.629841634	0.966369914	DB
Order_Lactobacillales	mediandose_gparotipsilateral	mediandose_gparotipsilateral	-0.177730234	0.63200319	33	31	0.7808582	0.966369914	DB
Streptococcus	mediandose_gparotipsilateral	mediandose_gparotipsilateral	0.23668903	0.315004083	33	33	0.459436966	0.966369914	DB
Family_Veillonellaceae	mediandose_gparotipsilateral	mediandose_gparotipsilateral	-0.416783197	0.617790391	33	30	0.50609898	0.966369914	DB
Veillonella	mediandose_gparotipsilateral	mediandose_gparotipsilateral	0.458806394	0.413681725	33	31	0.277950839	0.966369914	DB
Veillonellaceae_.G.1.	mediandose_gparotipsilateral	mediandose_gparotipsilateral	-0.425487244	0.599065339	33	25	0.484121291	0.966369914	DB
Selenomonas	mediandose_gparotipsilateral	mediandose_gparotipsilateral	0.219502063	0.571538989	33	31	0.704185305	0.966369914	DB
Family_Actinomycetaceae	mediandose_gparotipsilateral	mediandose_gparotipsilateral	1.778122458	0.486830283	32	21	0.001202398	0.057715124	GCF
Kingella	mediandose_gparotipsilateral	mediandose_gparotipsilateral	0.36133016	0.49086594	32	27	0.468516379	0.933311427	GCF
Neisseria	mediandose_gparotipsilateral	mediandose_gparotipsilateral	0.354504584	0.808636839	32	24	0.664863029	0.933311427	GCF
Pseudomonas	mediandose_gparotipsilateral	mediandose_gparotipsilateral	-0.802881948	0.858592967	32	21	0.358675128	0.933311427	GCF
Family_Enterobacteriaceae	mediandose_gparotipsilateral	mediandose_gparotipsilateral	-0.193994302	0.575517286	32	20	0.738871547	0.933311427	GCF
Class_Gammaproteobacteria	mediandose_gparotipsilateral	mediandose_gparotipsilateral	0.594194418	0.594207078	32	21	0.326902021	0.933311427	GCF
Campylobacter	mediandose_gparotipsilateral	mediandose_gparotipsilateral	0.402076215	0.498697078	32	31	0.427700094	0.933311427	GCF
Family_Saccharibacteria_.TM7._.F.1.	mediandose_gparotipsilateral	mediandose_gparotipsilateral	0.821048735	0.600178562	32	18	0.183481184	0.933311427	GCF
Saccharibacteria_.TM7._.G.1.	mediandose_gparotipsilateral	mediandose_gparotipsilateral	0.257285975	0.584476424	32	24	0.663575464	0.933311427	GCF
Fusobacterium	mediandose_gparotipsilateral	mediandose_gparotipsilateral	0.246328744	0.274650914	32	31	0.378339179	0.933311427	GCF
Leptotrichia	mediandose_gparotipsilateral	mediandose_gparotipsilateral	0.25916177	0.732089084	32	28	0.726304886	0.933311427	GCF
Family_Weeksellaceae	mediandose_gparotipsilateral	mediandose_gparotipsilateral	0.349665772	0.541157122	32	23	0.524073315	0.933311427	GCF
Capnocytophaga	mediandose_gparotipsilateral	mediandose_gparotipsilateral	0.614818708	0.605786015	32	30	0.319870665	0.933311427	GCF
Family_Prevotellaceae	mediandose_gparotipsilateral	mediandose_gparotipsilateral	-0.509813293	0.84324442	32	18	0.550902768	0.933311427	GCF
Prevotella	mediandose_gparotipsilateral	mediandose_gparotipsilateral	0.185658392	0.246202854	32	31	0.457841359	0.933311427	GCF
Order_Coriobacteriales	mediandose_gparotipsilateral	mediandose_gparotipsilateral	0.61383905	0.385148704	32	19	0.123553328	0.933311427	GCF
Family_Atopobiaceae	mediandose_gparotipsilateral	mediandose_gparotipsilateral	0.270196202	0.37921987	32	30	0.482749377	0.933311427	GCF
Bifidobacterium	mediandose_gparotipsilateral	mediandose_gparotipsilateral	0.390201836	0.71612621	32	20	0.59066515	0.933311427	GCF
Actinomyces	mediandose_gparotipsilateral	mediandose_gparotipsilateral	0.512760763	0.309753008	32	30	0.110347495	0.933311427	GCF
Schaalia	mediandose_gparotipsilateral	mediandose_gparotipsilateral	0.198021837	0.40358325	32	29	0.627946725	0.933311427	GCF
Family_Micrococcaceae	mediandose_gparotipsilateral	mediandose_gparotipsilateral	0.184278069	0.371928085	32	31	0.624597835	0.933311427	GCF
Corynebacterium	mediandose_gparotipsilateral	mediandose_gparotipsilateral	0.567708841	0.763934086	32	23	0.464324581	0.933311427	GCF
Family_Propionibacteriaceae	mediandose_gparotipsilateral	mediandose_gparotipsilateral	0.659096509	0.41031656	32	29	0.120764086	0.933311427	GCF
Fretibacterium	mediandose_gparotipsilateral	mediandose_gparotipsilateral	0.328052393	0.552998446	32	21	0.558359893	0.933311427	GCF
Family_Peptoniphilaceae	mediandose_gparotipsilateral	mediandose_gparotipsilateral	-0.416624914	0.551621236	32	17	0.457142057	0.933311427	GCF
Parvimonas	mediandose_gparotipsilateral	mediandose_gparotipsilateral	0.345451307	0.360987505	32	31	0.347749841	0.933311427	GCF
Family_Lachnospiraceae	mediandose_gparotipsilateral	mediandose_gparotipsilateral	-0.222128106	0.586752341	32	29	0.708201494	0.933311427	GCF
Oribacterium	mediandose_gparotipsilateral	mediandose_gparotipsilateral	0.864066004	0.545111717	32	26	0.125509119	0.933311427	GCF
Phylum_Firmicutes	mediandose_gparotipsilateral	mediandose_gparotipsilateral	-0.230931907	0.455649664	32	28	0.616723071	0.933311427	GCF
Mycoplasma	mediandose_gparotipsilateral	mediandose_gparotipsilateral	-0.24528776	0.564343315	32	21	0.667550443	0.933311427	GCF
Gemella	mediandose_gparotipsilateral	mediandose_gparotipsilateral	0.455400806	0.575930904	32	27	0.436544053	0.933311427	GCF
Lactobacillus	mediandose_gparotipsilateral	mediandose_gparotipsilateral	-0.349725622	0.895016988	32	18	0.699293927	0.933311427	GCF
Order_Lactobacillales	mediandose_gparotipsilateral	mediandose_gparotipsilateral	0.285938028	0.598172227	32	30	0.636789749	0.933311427	GCF
Streptococcus	mediandose_gparotipsilateral	mediandose_gparotipsilateral	0.23054323	0.236358783	32	32	0.338708639	0.933311427	GCF
Veillonella	mediandose_gparotipsilateral	mediandose_gparotipsilateral	0.143560451	0.303302943	32	31	0.640089277	0.933311427	GCF
Family_Veillonellaceae	mediandose_gparotipsilateral	mediandose_gparotipsilateral	0.658183084	0.594575281	32	29	0.278840516	0.933311427	GCF
Veillonellaceae_.G.1.	mediandose_gparotipsilateral	mediandose_gparotipsilateral	0.178838686	0.426195076	32	24	0.678349406	0.933311427	GCF
Selenomonas	mediandose_gparotipsilateral	mediandose_gparotipsilateral	0.49180714	0.64231866	32	30	0.451038778	0.933311427	GCF
Order_Burkholderiales	mediandose_gparotipsilateral	mediandose_gparotipsilateral	-0.094470496	0.436854154	32	18	0.830546323	0.949195797	GCF
Family_Peptostreptococcaceae	mediandose_gparotipsilateral	mediandose_gparotipsilateral	0.107965088	0.368963987	32	30	0.772229922	0.949195797	GCF
Family_Bacillaceae	mediandose_gparotipsilateral	mediandose_gparotipsilateral	0.113072016	0.429603528	32	19	0.794552912	0.949195797	GCF
Limosilactobacillus	mediandose_gparotipsilateral	mediandose_gparotipsilateral	-0.186684287	0.811776914	32	17	0.819986423	0.949195797	GCF
Family_Neisseriaceae	mediandose_gparotipsilateral	mediandose_gparotipsilateral	0.070583616	0.59627805	32	19	0.906717594	0.951050869	GCF
Haemophilus	mediandose_gparotipsilateral	mediandose_gparotipsilateral	0.128651282	0.747943679	32	26	0.864817132	0.951050869	GCF
Treponema	mediandose_gparotipsilateral	mediandose_gparotipsilateral	-0.08738281	0.742496917	32	28	0.907255499	0.951050869	GCF
Alloprevotella	mediandose_gparotipsilateral	mediandose_gparotipsilateral	0.058618993	0.521638576	32	24	0.91142375	0.951050869	GCF
Lachnoanaerobaculum	mediandose_gparotipsilateral	mediandose_gparotipsilateral	-0.033017477	0.525508046	32	27	0.950401823	0.970623138	GCF
Porphyromonas	mediandose_gparotipsilateral	mediandose_gparotipsilateral	0.00280805	0.577376945	32	30	0.996158136	0.996158136	GCF
Family_Saccharibacteria_.TM7._.F.1.	mediandose_gparotipsilateral	mediandose_gparotipsilateral	-1.118478508	0.683930241	33	18	0.114501843	0.621123375	OM
Fusobacterium	mediandose_gparotipsilateral	mediandose_gparotipsilateral	-0.769105824	0.475475754	33	31	0.118309214	0.621123375	OM
Porphyromonas	mediandose_gparotipsilateral	mediandose_gparotipsilateral	-1.24863932	0.531066107	33	31	0.026901896	0.621123375	OM
Family_Prevotellaceae	mediandose_gparotipsilateral	mediandose_gparotipsilateral	-0.975833443	0.502688802	33	19	0.063583762	0.621123375	OM
Alloprevotella	mediandose_gparotipsilateral	mediandose_gparotipsilateral	-1.006844638	0.541745898	33	25	0.074908328	0.621123375	OM
Family_Micrococcaceae	mediandose_gparotipsilateral	mediandose_gparotipsilateral	0.575208745	0.33660709	33	32	0.099867944	0.621123375	OM
Family_Lachnospiraceae	mediandose_gparotipsilateral	mediandose_gparotipsilateral	-1.161612145	0.548550205	33	28	0.044328877	0.621123375	OM
Streptococcus	mediandose_gparotipsilateral	mediandose_gparotipsilateral	0.460359948	0.271718254	33	32	0.102640865	0.621123375	OM
Family_Neisseriaceae	mediandose_gparotipsilateral	mediandose_gparotipsilateral	-0.629373854	0.436980087	33	20	0.162194985	0.65021249	OM
Fretibacterium	mediandose_gparotipsilateral	mediandose_gparotipsilateral	-0.714994388	0.522725633	33	18	0.18353923	0.65021249	OM
Family_Peptostreptococcaceae	mediandose_gparotipsilateral	mediandose_gparotipsilateral	-0.722171656	0.524761349	33	25	0.180965798	0.65021249	OM
Phylum_Firmicutes	mediandose_gparotipsilateral	mediandose_gparotipsilateral	-0.632166494	0.464615958	33	23	0.185774997	0.65021249	OM
Parvimonas	mediandose_gparotipsilateral	mediandose_gparotipsilateral	-0.625860746	0.488855095	33	27	0.212206392	0.685589881	OM
Family_Weeksellaceae	mediandose_gparotipsilateral	mediandose_gparotipsilateral	-0.660778258	0.551935439	33	23	0.242456994	0.727370983	OM
Order_Burkholderiales	mediandose_gparotipsilateral	mediandose_gparotipsilateral	-0.542126946	0.58475301	33	18	0.362737025	0.739531908	OM
Class_Gammaproteobacteria	mediandose_gparotipsilateral	mediandose_gparotipsilateral	-0.401127292	0.464604619	33	20	0.396139871	0.739531908	OM
Saccharibacteria_.TM7._.G.1.	mediandose_gparotipsilateral	mediandose_gparotipsilateral	-0.543665986	0.641736501	33	23	0.40493263	0.739531908	OM
Treponema	mediandose_gparotipsilateral	mediandose_gparotipsilateral	-0.468663346	0.489298585	33	26	0.347321989	0.739531908	OM
Leptotrichia	mediandose_gparotipsilateral	mediandose_gparotipsilateral	-0.496102585	0.524609443	33	30	0.353372681	0.739531908	OM
Capnocytophaga	mediandose_gparotipsilateral	mediandose_gparotipsilateral	-0.453801375	0.516327288	33	30	0.387823895	0.739531908	OM
Prevotella	mediandose_gparotipsilateral	mediandose_gparotipsilateral	-0.34845876	0.46205623	33	33	0.457805467	0.739531908	OM
Family_Bifidobacteriaceae	mediandose_gparotipsilateral	mediandose_gparotipsilateral	-0.440588724	0.571579019	33	17	0.44803348	0.739531908	OM
Lachnoanaerobaculum	mediandose_gparotipsilateral	mediandose_gparotipsilateral	-0.363210266	0.413312537	33	25	0.387889758	0.739531908	OM
Gemella	mediandose_gparotipsilateral	mediandose_gparotipsilateral	0.592475747	0.726091993	33	30	0.422219174	0.739531908	OM
Family_Veillonellaceae	mediandose_gparotipsilateral	mediandose_gparotipsilateral	-0.466130854	0.61031763	33	32	0.452163727	0.739531908	OM
Veillonellaceae_.G.1.	mediandose_gparotipsilateral	mediandose_gparotipsilateral	-0.487698423	0.601044823	33	25	0.424784223	0.739531908	OM
Neisseria	mediandose_gparotipsilateral	mediandose_gparotipsilateral	-0.458991968	0.768961938	33	28	0.555943009	0.833914513	OM
Order_Lactobacillales	mediandose_gparotipsilateral	mediandose_gparotipsilateral	0.259925753	0.421581534	33	32	0.543106318	0.833914513	OM
Haemophilus	mediandose_gparotipsilateral	mediandose_gparotipsilateral	-0.472926878	0.915544032	33	27	0.61000784	0.862120223	OM
Bifidobacterium	mediandose_gparotipsilateral	mediandose_gparotipsilateral	-0.265609625	0.522695313	33	20	0.615800159	0.862120223	OM
Kingella	mediandose_gparotipsilateral	mediandose_gparotipsilateral	-0.12260871	0.445596237	33	23	0.785457342	0.929034762	OM
Schaalia	mediandose_gparotipsilateral	mediandose_gparotipsilateral	0.214356538	0.58943507	33	28	0.719166016	0.929034762	OM
Corynebacterium	mediandose_gparotipsilateral	mediandose_gparotipsilateral	-0.207656171	0.558243172	33	21	0.713041067	0.929034762	OM
Lactobacillus	mediandose_gparotipsilateral	mediandose_gparotipsilateral	-0.195848696	0.74426757	33	20	0.794597108	0.929034762	OM
Veillonella	mediandose_gparotipsilateral	mediandose_gparotipsilateral	0.082767977	0.317254131	33	33	0.79631551	0.929034762	OM
Selenomonas	mediandose_gparotipsilateral	mediandose_gparotipsilateral	0.19843238	0.592575172	33	32	0.740520757	0.929034762	OM
Family_Atopobiaceae	mediandose_gparotipsilateral	mediandose_gparotipsilateral	-0.104391597	0.574383585	33	31	0.857248088	0.947576284	OM
Actinomyces	mediandose_gparotipsilateral	mediandose_gparotipsilateral	-0.072060576	0.396724655	33	32	0.857330923	0.947576284	OM
Family_Propionibacteriaceae	mediandose_gparotipsilateral	mediandose_gparotipsilateral	0.025976975	0.432670285	33	22	0.952602164	0.980938015	OM
Oribacterium	mediandose_gparotipsilateral	mediandose_gparotipsilateral	0.033501656	0.623592236	33	30	0.957582348	0.980938015	OM
Limosilactobacillus	mediandose_gparotipsilateral	mediandose_gparotipsilateral	-0.050720308	0.743660875	33	23	0.946166181	0.980938015	OM
Campylobacter	mediandose_gparotipsilateral	mediandose_gparotipsilateral	-0.004495288	0.389871971	33	33	0.990891983	0.990891983	OM
Family_Lachnospiraceae	mediandose_gsubmandcontralateral	mediandose_gsubmandcontralateral	-2.093130551	0.674279151	16	10	0.012635528	0.273158096	C
Phylum_Firmicutes	mediandose_gsubmandcontralateral	mediandose_gsubmandcontralateral	-1.670054758	0.580101084	16	10	0.01821054	0.273158096	C
Porphyromonas	mediandose_gsubmandcontralateral	mediandose_gsubmandcontralateral	-1.895092815	0.910702629	16	13	0.067165718	0.425548245	C
Family_Lactobacillaceae	mediandose_gsubmandcontralateral	mediandose_gsubmandcontralateral	1.867100967	0.892326427	16	16	0.065926545	0.425548245	C
Streptococcus	mediandose_gsubmandcontralateral	mediandose_gsubmandcontralateral	0.78392035	0.382907497	16	16	0.070924707	0.425548245	C
Haemophilus	mediandose_gsubmandcontralateral	mediandose_gsubmandcontralateral	-1.17651033	0.896619934	16	11	0.221943552	0.443887104	C
Campylobacter	mediandose_gsubmandcontralateral	mediandose_gsubmandcontralateral	-1.169046227	0.875660796	16	13	0.214645583	0.443887104	C
Fusobacterium	mediandose_gsubmandcontralateral	mediandose_gsubmandcontralateral	-1.899039923	1.220885179	16	13	0.154259113	0.443887104	C
Capnocytophaga	mediandose_gsubmandcontralateral	mediandose_gsubmandcontralateral	-1.392418735	1.012612862	16	11	0.202366967	0.443887104	C
Prevotella	mediandose_gsubmandcontralateral	mediandose_gsubmandcontralateral	-1.708207726	1.195424415	16	15	0.186792103	0.443887104	C
Family_Atopobiaceae	mediandose_gsubmandcontralateral	mediandose_gsubmandcontralateral	-1.079200126	0.737441885	16	16	0.177377796	0.443887104	C
Family_Micrococcaceae	mediandose_gsubmandcontralateral	mediandose_gsubmandcontralateral	1.610872222	1.049718611	16	12	0.159258563	0.443887104	C
Family_Peptoniphilaceae	mediandose_gsubmandcontralateral	mediandose_gsubmandcontralateral	-1.468372671	0.934301641	16	11	0.150486321	0.443887104	C
Family_Veillonellaceae	mediandose_gsubmandcontralateral	mediandose_gsubmandcontralateral	-1.656642456	1.091310992	16	10	0.163320468	0.443887104	C
Veillonellaceae_.G.1.	mediandose_gsubmandcontralateral	mediandose_gsubmandcontralateral	-1.712842054	1.064344555	16	9	0.142013153	0.443887104	C
Parvimonas	mediandose_gsubmandcontralateral	mediandose_gsubmandcontralateral	-0.695835159	0.558625062	16	10	0.244354553	0.458164787	C
Leptotrichia	mediandose_gsubmandcontralateral	mediandose_gsubmandcontralateral	-1.046556599	0.905547652	16	11	0.277555418	0.479214117	C
Bifidobacterium	mediandose_gsubmandcontralateral	mediandose_gsubmandcontralateral	-1.176593243	1.069593098	16	13	0.299866993	0.479214117	C
Limosilactobacillus	mediandose_gsubmandcontralateral	mediandose_gsubmandcontralateral	0.678762364	0.621988627	16	16	0.303502274	0.479214117	C
Order_Lactobacillales	mediandose_gsubmandcontralateral	mediandose_gsubmandcontralateral	1.300026277	1.41505697	16	13	0.382209384	0.573314077	C
Schaalia	mediandose_gsubmandcontralateral	mediandose_gsubmandcontralateral	-0.567291806	0.804414164	16	10	0.498515129	0.678411718	C
Family_Propionibacteriaceae	mediandose_gsubmandcontralateral	mediandose_gsubmandcontralateral	0.890007284	1.490692105	16	13	0.565194049	0.678411718	C
Family_Peptostreptococcaceae	mediandose_gsubmandcontralateral	mediandose_gsubmandcontralateral	-0.725805752	1.050258728	16	10	0.506951147	0.678411718	C
Oribacterium	mediandose_gsubmandcontralateral	mediandose_gsubmandcontralateral	-0.673364211	1.067504029	16	13	0.543865422	0.678411718	C
Gemella	mediandose_gsubmandcontralateral	mediandose_gsubmandcontralateral	0.521259032	0.873408983	16	13	0.565343099	0.678411718	C
Veillonella	mediandose_gsubmandcontralateral	mediandose_gsubmandcontralateral	-0.541228573	1.043693409	16	15	0.616568018	0.711424636	C
Actinomyces	mediandose_gsubmandcontralateral	mediandose_gsubmandcontralateral	-0.365157112	0.943211268	16	14	0.707646332	0.758192498	C
Selenomonas	mediandose_gsubmandcontralateral	mediandose_gsubmandcontralateral	-0.673077567	1.711982906	16	13	0.703354287	0.758192498	C
Lactobacillus	mediandose_gsubmandcontralateral	mediandose_gsubmandcontralateral	-0.114405878	1.014225035	16	16	0.912664087	0.944135262	C
Family_Bifidobacteriaceae	mediandose_gsubmandcontralateral	mediandose_gsubmandcontralateral	-0.000454122	1.003508925	16	15	0.999648802	0.999648802	C
Saccharibacteria_.TM7._.G.1.	mediandose_gsubmandcontralateral	mediandose_gsubmandcontralateral	-2.163701682	0.690143305	33	20	0.004643638	0.213607337	DB
Order_Burkholderiales	mediandose_gsubmandcontralateral	mediandose_gsubmandcontralateral	-1.432799899	0.618499379	33	20	0.029786246	0.342541827	DB
Aggregatibacter	mediandose_gsubmandcontralateral	mediandose_gsubmandcontralateral	-1.113965535	0.425014715	33	17	0.015273454	0.342541827	DB
Alloprevotella	mediandose_gsubmandcontralateral	mediandose_gsubmandcontralateral	-1.209166708	0.517206517	33	24	0.028456654	0.342541827	DB
Family_Neisseriaceae	mediandose_gsubmandcontralateral	mediandose_gsubmandcontralateral	-1.270548301	0.686908625	33	21	0.077254202	0.461702216	DB
Corynebacterium	mediandose_gsubmandcontralateral	mediandose_gsubmandcontralateral	-1.463797103	0.755781679	33	27	0.065149214	0.461702216	DB
Lachnoanaerobaculum	mediandose_gsubmandcontralateral	mediandose_gsubmandcontralateral	-1.142695401	0.567370291	33	28	0.055848877	0.461702216	DB
Streptococcus	mediandose_gsubmandcontralateral	mediandose_gsubmandcontralateral	0.588703167	0.321757604	33	33	0.080296038	0.461702216	DB
Porphyromonas	mediandose_gsubmandcontralateral	mediandose_gsubmandcontralateral	-1.012026683	0.578156457	33	31	0.093372902	0.477239276	DB
Haemophilus	mediandose_gsubmandcontralateral	mediandose_gsubmandcontralateral	-1.207925109	0.805883998	33	26	0.147505477	0.497916392	DB
Class_Gammaproteobacteria	mediandose_gsubmandcontralateral	mediandose_gsubmandcontralateral	-1.212775459	0.783255398	33	20	0.135182375	0.497916392	DB
Capnocytophaga	mediandose_gsubmandcontralateral	mediandose_gsubmandcontralateral	-0.943021878	0.650157573	33	32	0.160434562	0.497916392	DB
Family_Prevotellaceae	mediandose_gsubmandcontralateral	mediandose_gsubmandcontralateral	-0.984516081	0.688894692	33	19	0.166410717	0.497916392	DB
Parvimonas	mediandose_gsubmandcontralateral	mediandose_gsubmandcontralateral	0.67575404	0.489174753	33	28	0.180424808	0.497916392	DB
Mycoplasma	mediandose_gsubmandcontralateral	mediandose_gsubmandcontralateral	0.623254235	0.455037069	33	17	0.184012579	0.497916392	DB
Limosilactobacillus	mediandose_gsubmandcontralateral	mediandose_gsubmandcontralateral	1.275765003	0.895224813	33	21	0.167564482	0.497916392	DB
Veillonella	mediandose_gsubmandcontralateral	mediandose_gsubmandcontralateral	0.629045815	0.42985374	33	31	0.15689265	0.497916392	DB
Leptotrichia	mediandose_gsubmandcontralateral	mediandose_gsubmandcontralateral	-0.878126978	0.658951063	33	31	0.195711352	0.500151233	DB
Family_Saccharibacteria_.TM7._.F.1.	mediandose_gsubmandcontralateral	mediandose_gsubmandcontralateral	-0.973326872	0.806294748	33	18	0.239639138	0.501063652	DB
Bifidobacterium	mediandose_gsubmandcontralateral	mediandose_gsubmandcontralateral	0.831686115	0.68009166	33	18	0.233749465	0.501063652	DB
Oribacterium	mediandose_gsubmandcontralateral	mediandose_gsubmandcontralateral	0.573872893	0.470909976	33	27	0.235330919	0.501063652	DB
Family_Lachnospiraceae	mediandose_gsubmandcontralateral	mediandose_gsubmandcontralateral	-0.634270072	0.49477549	33	30	0.21263748	0.501063652	DB
Neisseria	mediandose_gsubmandcontralateral	mediandose_gsubmandcontralateral	-0.924661959	0.831971546	33	28	0.277875097	0.555750195	DB
Family_Lactobacillaceae	mediandose_gsubmandcontralateral	mediandose_gsubmandcontralateral	0.762372809	0.738030901	33	20	0.312352439	0.598675508	DB
Fusobacterium	mediandose_gsubmandcontralateral	mediandose_gsubmandcontralateral	-0.450380695	0.454536917	33	31	0.332066226	0.611001855	DB
Phylum_Firmicutes	mediandose_gsubmandcontralateral	mediandose_gsubmandcontralateral	-0.375401407	0.455101418	33	23	0.417916356	0.712005644	DB
Lactobacillus	mediandose_gsubmandcontralateral	mediandose_gsubmandcontralateral	0.804963502	0.946222167	33	20	0.403698719	0.712005644	DB
Actinomyces	mediandose_gsubmandcontralateral	mediandose_gsubmandcontralateral	-0.419663078	0.546678493	33	32	0.450499011	0.714584639	DB
Family_Actinomycetaceae	mediandose_gsubmandcontralateral	mediandose_gsubmandcontralateral	-0.549199828	0.712412476	33	19	0.448612762	0.714584639	DB
Treponema	mediandose_gsubmandcontralateral	mediandose_gsubmandcontralateral	-0.47971498	0.6725635	33	29	0.48285775	0.740381884	DB
Family_Weeksellaceae	mediandose_gsubmandcontralateral	mediandose_gsubmandcontralateral	-0.40204369	0.625570286	33	25	0.526784944	0.781010925	DB
Family_Veillonellaceae	mediandose_gsubmandcontralateral	mediandose_gsubmandcontralateral	0.385914433	0.625495721	33	30	0.543311948	0.781010925	DB
Kingella	mediandose_gsubmandcontralateral	mediandose_gsubmandcontralateral	-0.363391165	0.767399345	33	25	0.640294728	0.812320859	DB
Family_Bifidobacteriaceae	mediandose_gsubmandcontralateral	mediandose_gsubmandcontralateral	0.249261696	0.54216148	33	19	0.650008173	0.812320859	DB
Fretibacterium	mediandose_gsubmandcontralateral	mediandose_gsubmandcontralateral	-0.28839712	0.615025645	33	22	0.643541967	0.812320859	DB
Order_Lactobacillales	mediandose_gsubmandcontralateral	mediandose_gsubmandcontralateral	0.305662242	0.671813227	33	31	0.653388517	0.812320859	DB
Selenomonas	mediandose_gsubmandcontralateral	mediandose_gsubmandcontralateral	-0.33488146	0.612527168	33	31	0.589835779	0.812320859	DB
Family_Micrococcaceae	mediandose_gsubmandcontralateral	mediandose_gsubmandcontralateral	0.169964347	0.68544257	33	31	0.806363497	0.951095407	DB
Family_Peptostreptococcaceae	mediandose_gsubmandcontralateral	mediandose_gsubmandcontralateral	-0.13760829	0.536347966	33	27	0.799795399	0.951095407	DB
Campylobacter	mediandose_gsubmandcontralateral	mediandose_gsubmandcontralateral	-0.012311846	0.572560377	33	31	0.983029763	0.983029763	DB
Prevotella	mediandose_gsubmandcontralateral	mediandose_gsubmandcontralateral	0.031479554	0.544779874	33	32	0.954419787	0.983029763	DB
Family_Atopobiaceae	mediandose_gsubmandcontralateral	mediandose_gsubmandcontralateral	-0.035349825	0.464706607	33	32	0.940021924	0.983029763	DB
Schaalia	mediandose_gsubmandcontralateral	mediandose_gsubmandcontralateral	-0.023044441	0.465453827	33	27	0.960940613	0.983029763	DB
Family_Propionibacteriaceae	mediandose_gsubmandcontralateral	mediandose_gsubmandcontralateral	-0.052174778	0.530594752	33	31	0.922520131	0.983029763	DB
Gemella	mediandose_gsubmandcontralateral	mediandose_gsubmandcontralateral	0.026856391	0.592238743	33	30	0.964221963	0.983029763	DB
Veillonellaceae_.G.1.	mediandose_gsubmandcontralateral	mediandose_gsubmandcontralateral	-0.061879873	0.633166087	33	25	0.922992702	0.983029763	DB
Order_Burkholderiales	mediandose_gsubmandcontralateral	mediandose_gsubmandcontralateral	-1.462922451	0.351840117	32	18	0.000379831	0.018231909	GCF
Streptococcus	mediandose_gsubmandcontralateral	mediandose_gsubmandcontralateral	0.658033548	0.221924887	32	32	0.00693468	0.166432313	GCF
Alloprevotella	mediandose_gsubmandcontralateral	mediandose_gsubmandcontralateral	-1.253683613	0.492070149	32	24	0.017987544	0.173108659	GCF
Corynebacterium	mediandose_gsubmandcontralateral	mediandose_gsubmandcontralateral	-1.827984042	0.717796885	32	23	0.018032152	0.173108659	GCF
Parvimonas	mediandose_gsubmandcontralateral	mediandose_gsubmandcontralateral	0.89070059	0.348118415	32	31	0.017559198	0.173108659	GCF
Oribacterium	mediandose_gsubmandcontralateral	mediandose_gsubmandcontralateral	1.272304823	0.528071631	32	26	0.024385134	0.195081075	GCF
Class_Gammaproteobacteria	mediandose_gsubmandcontralateral	mediandose_gsubmandcontralateral	-1.194029905	0.553481365	32	21	0.041668181	0.285724671	GCF
Family_Neisseriaceae	mediandose_gsubmandcontralateral	mediandose_gsubmandcontralateral	-1.04417591	0.578971937	32	19	0.084426147	0.357017547	GCF
Order_Coriobacteriales	mediandose_gsubmandcontralateral	mediandose_gsubmandcontralateral	0.763955681	0.392202479	32	19	0.063738365	0.357017547	GCF
Bifidobacterium	mediandose_gsubmandcontralateral	mediandose_gsubmandcontralateral	1.364765715	0.722806401	32	20	0.071684997	0.357017547	GCF
Family_Lachnospiraceae	mediandose_gsubmandcontralateral	mediandose_gsubmandcontralateral	-1.041009122	0.588178558	32	29	0.090003593	0.357017547	GCF
Lachnoanaerobaculum	mediandose_gsubmandcontralateral	mediandose_gsubmandcontralateral	-0.918147003	0.530152263	32	27	0.096692252	0.357017547	GCF
Family_Veillonellaceae	mediandose_gsubmandcontralateral	mediandose_gsubmandcontralateral	1.071156017	0.588200844	32	29	0.081630961	0.357017547	GCF
Neisseria	mediandose_gsubmandcontralateral	mediandose_gsubmandcontralateral	-1.28002755	0.779780863	32	24	0.114293978	0.36574073	GCF
Family_Prevotellaceae	mediandose_gsubmandcontralateral	mediandose_gsubmandcontralateral	-1.408783425	0.85341531	32	18	0.11237829	0.36574073	GCF
Pseudomonas	mediandose_gsubmandcontralateral	mediandose_gsubmandcontralateral	-1.384223105	0.877527896	32	21	0.128356825	0.377674276	GCF
Limosilactobacillus	mediandose_gsubmandcontralateral	mediandose_gsubmandcontralateral	1.26605259	0.814533498	32	17	0.13375964	0.377674276	GCF
Saccharibacteria_.TM7._.G.1.	mediandose_gsubmandcontralateral	mediandose_gsubmandcontralateral	-0.804237035	0.566635396	32	24	0.169217209	0.436221501	GCF
Prevotella	mediandose_gsubmandcontralateral	mediandose_gsubmandcontralateral	0.355354873	0.255385254	32	31	0.177403338	0.436221501	GCF
Phylum_Firmicutes	mediandose_gsubmandcontralateral	mediandose_gsubmandcontralateral	-0.619850227	0.450135611	32	28	0.181758959	0.436221501	GCF
Lactobacillus	mediandose_gsubmandcontralateral	mediandose_gsubmandcontralateral	1.211528441	0.921611682	32	18	0.201611099	0.46082537	GCF
Kingella	mediandose_gsubmandcontralateral	mediandose_gsubmandcontralateral	-0.588942727	0.504946961	32	27	0.255426709	0.522545275	GCF
Family_Enterobacteriaceae	mediandose_gsubmandcontralateral	mediandose_gsubmandcontralateral	-0.669744974	0.604983157	32	20	0.279717738	0.522545275	GCF
Family_Saccharibacteria_.TM7._.F.1.	mediandose_gsubmandcontralateral	mediandose_gsubmandcontralateral	-0.641664048	0.611356705	32	18	0.304818077	0.522545275	GCF
Capnocytophaga	mediandose_gsubmandcontralateral	mediandose_gsubmandcontralateral	-0.740326757	0.645526963	32	30	0.263232081	0.522545275	GCF
Family_Actinomycetaceae	mediandose_gsubmandcontralateral	mediandose_gsubmandcontralateral	0.668824068	0.620193819	32	21	0.292030799	0.522545275	GCF
Fretibacterium	mediandose_gsubmandcontralateral	mediandose_gsubmandcontralateral	-0.607013082	0.570155712	32	21	0.298086763	0.522545275	GCF
Veillonella	mediandose_gsubmandcontralateral	mediandose_gsubmandcontralateral	0.338717608	0.313154977	32	31	0.290628042	0.522545275	GCF
Leptotrichia	mediandose_gsubmandcontralateral	mediandose_gsubmandcontralateral	-0.710126386	0.73011032	32	28	0.340856539	0.535496994	GCF
Family_Weeksellaceae	mediandose_gsubmandcontralateral	mediandose_gsubmandcontralateral	-0.54353461	0.559048355	32	23	0.341041065	0.535496994	GCF
Veillonellaceae_.G.1.	mediandose_gsubmandcontralateral	mediandose_gsubmandcontralateral	0.41284453	0.428958753	32	24	0.345841809	0.535496994	GCF
Haemophilus	mediandose_gsubmandcontralateral	mediandose_gsubmandcontralateral	-0.57690111	0.76277301	32	26	0.457134328	0.655560735	GCF
Treponema	mediandose_gsubmandcontralateral	mediandose_gsubmandcontralateral	-0.588465667	0.744581929	32	28	0.437408361	0.655560735	GCF
Porphyromonas	mediandose_gsubmandcontralateral	mediandose_gsubmandcontralateral	-0.448713176	0.603034431	32	30	0.464355521	0.655560735	GCF
Family_Atopobiaceae	mediandose_gsubmandcontralateral	mediandose_gsubmandcontralateral	0.275865001	0.411399717	32	30	0.509183736	0.67361512	GCF
Family_Bacillaceae	mediandose_gsubmandcontralateral	mediandose_gsubmandcontralateral	0.300082635	0.449842052	32	19	0.511355888	0.67361512	GCF
Order_Lactobacillales	mediandose_gsubmandcontralateral	mediandose_gsubmandcontralateral	0.410865893	0.62769976	32	30	0.519244988	0.67361512	GCF
Fusobacterium	mediandose_gsubmandcontralateral	mediandose_gsubmandcontralateral	0.170310991	0.285166513	32	31	0.556186042	0.702550789	GCF
Actinomyces	mediandose_gsubmandcontralateral	mediandose_gsubmandcontralateral	-0.187342118	0.343831417	32	30	0.59109022	0.716521636	GCF
Family_Propionibacteriaceae	mediandose_gsubmandcontralateral	mediandose_gsubmandcontralateral	-0.22797608	0.425324663	32	29	0.597101363	0.716521636	GCF
Family_Peptoniphilaceae	mediandose_gsubmandcontralateral	mediandose_gsubmandcontralateral	0.254629898	0.593490101	32	17	0.671887431	0.78659992	GCF
Family_Micrococcaceae	mediandose_gsubmandcontralateral	mediandose_gsubmandcontralateral	-0.144226845	0.376710908	32	31	0.705340426	0.806103344	GCF
Selenomonas	mediandose_gsubmandcontralateral	mediandose_gsubmandcontralateral	-0.244448221	0.686918526	32	30	0.725187179	0.809511269	GCF
Gemella	mediandose_gsubmandcontralateral	mediandose_gsubmandcontralateral	-0.184366724	0.599123856	32	27	0.761059286	0.830246493	GCF
Family_Peptostreptococcaceae	mediandose_gsubmandcontralateral	mediandose_gsubmandcontralateral	0.06758788	0.397795747	32	30	0.866569707	0.92434102	GCF
Mycoplasma	mediandose_gsubmandcontralateral	mediandose_gsubmandcontralateral	0.084735694	0.60587422	32	21	0.889990573	0.928685815	GCF
Campylobacter	mediandose_gsubmandcontralateral	mediandose_gsubmandcontralateral	0.054045335	0.544820072	32	31	0.9218402	0.936896981	GCF
Schaalia	mediandose_gsubmandcontralateral	mediandose_gsubmandcontralateral	-0.031240831	0.390310074	32	29	0.936896981	0.936896981	GCF
Saccharibacteria_.TM7._.G.1.	mediandose_gsubmandcontralateral	mediandose_gsubmandcontralateral	-1.627978674	0.59748858	33	23	0.012081266	0.225531521	OM
Fusobacterium	mediandose_gsubmandcontralateral	mediandose_gsubmandcontralateral	-1.333710378	0.452419875	33	31	0.007218661	0.225531521	OM
Capnocytophaga	mediandose_gsubmandcontralateral	mediandose_gsubmandcontralateral	-1.279134306	0.501340498	33	30	0.017842069	0.225531521	OM
Porphyromonas	mediandose_gsubmandcontralateral	mediandose_gsubmandcontralateral	-1.359888787	0.561877982	33	31	0.023812832	0.225531521	OM
Lachnoanaerobaculum	mediandose_gsubmandcontralateral	mediandose_gsubmandcontralateral	-0.917456002	0.387947556	33	25	0.026848991	0.225531521	OM
Family_Saccharibacteria_.TM7._.F.1.	mediandose_gsubmandcontralateral	mediandose_gsubmandcontralateral	-1.529456794	0.681043858	33	18	0.034625004	0.242375031	OM
Neisseria	mediandose_gsubmandcontralateral	mediandose_gsubmandcontralateral	-1.500922496	0.71951983	33	28	0.0482608	0.2533692	OM
Alloprevotella	mediandose_gsubmandcontralateral	mediandose_gsubmandcontralateral	-1.181351521	0.5649532	33	25	0.047764301	0.2533692	OM
Haemophilus	mediandose_gsubmandcontralateral	mediandose_gsubmandcontralateral	-1.60406615	0.853478587	33	27	0.072912782	0.270369098	OM
Class_Gammaproteobacteria	mediandose_gsubmandcontralateral	mediandose_gsubmandcontralateral	-0.847764442	0.456564551	33	20	0.076188679	0.270369098	OM
Leptotrichia	mediandose_gsubmandcontralateral	mediandose_gsubmandcontralateral	-0.931421138	0.485371745	33	30	0.06747901	0.270369098	OM
Corynebacterium	mediandose_gsubmandcontralateral	mediandose_gsubmandcontralateral	-0.985483775	0.54448072	33	21	0.083390426	0.270369098	OM
Phylum_Firmicutes	mediandose_gsubmandcontralateral	mediandose_gsubmandcontralateral	-0.87923757	0.486275589	33	23	0.083685673	0.270369098	OM
Family_Lachnospiraceae	mediandose_gsubmandcontralateral	mediandose_gsubmandcontralateral	-0.921159178	0.607669932	33	28	0.143172099	0.429516298	OM
Family_Micrococcaceae	mediandose_gsubmandcontralateral	mediandose_gsubmandcontralateral	0.484012892	0.348833315	33	32	0.178581577	0.500028417	OM
Family_Weeksellaceae	mediandose_gsubmandcontralateral	mediandose_gsubmandcontralateral	-0.729082645	0.560798524	33	23	0.206452072	0.54193669	OM
Order_Burkholderiales	mediandose_gsubmandcontralateral	mediandose_gsubmandcontralateral	-0.666946562	0.609828731	33	18	0.285425634	0.548593475	OM
Kingella	mediandose_gsubmandcontralateral	mediandose_gsubmandcontralateral	-0.53274226	0.454519243	33	23	0.253155034	0.548593475	OM
Family_Prevotellaceae	mediandose_gsubmandcontralateral	mediandose_gsubmandcontralateral	-0.634724966	0.544045381	33	19	0.255295725	0.548593475	OM
Schaalia	mediandose_gsubmandcontralateral	mediandose_gsubmandcontralateral	-0.645915122	0.609703058	33	28	0.300420236	0.548593475	OM
Family_Peptostreptococcaceae	mediandose_gsubmandcontralateral	mediandose_gsubmandcontralateral	-0.674831154	0.547657958	33	25	0.230318329	0.548593475	OM
Oribacterium	mediandose_gsubmandcontralateral	mediandose_gsubmandcontralateral	-0.666176497	0.628176628	33	30	0.299930657	0.548593475	OM
Limosilactobacillus	mediandose_gsubmandcontralateral	mediandose_gsubmandcontralateral	0.866505155	0.765665068	33	23	0.269421386	0.548593475	OM
Family_Neisseriaceae	mediandose_gsubmandcontralateral	mediandose_gsubmandcontralateral	-0.478588459	0.469996326	33	20	0.319136722	0.558489264	OM
Prevotella	mediandose_gsubmandcontralateral	mediandose_gsubmandcontralateral	-0.460230163	0.495731632	33	33	0.362848832	0.586140421	OM
Streptococcus	mediandose_gsubmandcontralateral	mediandose_gsubmandcontralateral	0.283590844	0.301813611	33	32	0.357175344	0.586140421	OM
Gemella	mediandose_gsubmandcontralateral	mediandose_gsubmandcontralateral	-0.583148351	0.749372017	33	30	0.444393517	0.691278804	OM
Veillonellaceae_.G.1.	mediandose_gsubmandcontralateral	mediandose_gsubmandcontralateral	-0.436728308	0.624573686	33	25	0.491412214	0.73711832	OM
Selenomonas	mediandose_gsubmandcontralateral	mediandose_gsubmandcontralateral	-0.311741526	0.63285017	33	32	0.626965479	0.908018969	OM
Family_Atopobiaceae	mediandose_gsubmandcontralateral	mediandose_gsubmandcontralateral	-0.274766011	0.600935956	33	31	0.651795177	0.912513248	OM
Campylobacter	mediandose_gsubmandcontralateral	mediandose_gsubmandcontralateral	-0.094728909	0.414514348	33	33	0.821254018	0.937914881	OM
Treponema	mediandose_gsubmandcontralateral	mediandose_gsubmandcontralateral	-0.185884815	0.524965198	33	26	0.726497174	0.937914881	OM
Bifidobacterium	mediandose_gsubmandcontralateral	mediandose_gsubmandcontralateral	0.169945677	0.539842393	33	20	0.755747059	0.937914881	OM
Family_Propionibacteriaceae	mediandose_gsubmandcontralateral	mediandose_gsubmandcontralateral	0.088351379	0.457584809	33	22	0.848589654	0.937914881	OM
Fretibacterium	mediandose_gsubmandcontralateral	mediandose_gsubmandcontralateral	-0.145103489	0.579005262	33	18	0.804342175	0.937914881	OM
Parvimonas	mediandose_gsubmandcontralateral	mediandose_gsubmandcontralateral	0.158859275	0.513130321	33	27	0.759661305	0.937914881	OM
Order_Lactobacillales	mediandose_gsubmandcontralateral	mediandose_gsubmandcontralateral	0.090729639	0.453174277	33	32	0.843076718	0.937914881	OM
Family_Veillonellaceae	mediandose_gsubmandcontralateral	mediandose_gsubmandcontralateral	-0.260551901	0.663602093	33	32	0.698205965	0.937914881	OM
Family_Bifidobacteriaceae	mediandose_gsubmandcontralateral	mediandose_gsubmandcontralateral	0.05495155	0.610524606	33	17	0.929060806	0.953623518	OM
Actinomyces	mediandose_gsubmandcontralateral	mediandose_gsubmandcontralateral	0.036609328	0.417704567	33	32	0.930918196	0.953623518	OM
Veillonella	mediandose_gsubmandcontralateral	mediandose_gsubmandcontralateral	0.044913051	0.340555855	33	33	0.896224847	0.953623518	OM
Lactobacillus	mediandose_gsubmandcontralateral	mediandose_gsubmandcontralateral	-0.032355487	0.796079018	33	20	0.967930812	0.967930812	OM
Streptococcus	mediandose_gsubmandipsilateral	mediandose_gsubmandipsilateral	1.090393045	0.379076406	16	16	0.023771963	0.71315889	C
Haemophilus	mediandose_gsubmandipsilateral	mediandose_gsubmandipsilateral	0.177715533	0.943757289	16	11	0.85597921	0.917120582	C
Campylobacter	mediandose_gsubmandipsilateral	mediandose_gsubmandipsilateral	0.604323358	1.007069739	16	13	0.567362502	0.917120582	C
Fusobacterium	mediandose_gsubmandipsilateral	mediandose_gsubmandipsilateral	0.415471181	1.6624123	16	13	0.809824542	0.917120582	C
Leptotrichia	mediandose_gsubmandipsilateral	mediandose_gsubmandipsilateral	0.22482047	0.904168463	16	11	0.810769782	0.917120582	C
Capnocytophaga	mediandose_gsubmandipsilateral	mediandose_gsubmandipsilateral	1.028604557	1.216501098	16	11	0.425762337	0.917120582	C
Prevotella	mediandose_gsubmandipsilateral	mediandose_gsubmandipsilateral	-0.674512426	1.605588418	16	15	0.687004986	0.917120582	C
Bifidobacterium	mediandose_gsubmandipsilateral	mediandose_gsubmandipsilateral	-1.060015453	1.356719853	16	13	0.460225001	0.917120582	C
Family_Bifidobacteriaceae	mediandose_gsubmandipsilateral	mediandose_gsubmandipsilateral	-0.67889684	1.199321978	16	15	0.589026417	0.917120582	C
Actinomyces	mediandose_gsubmandipsilateral	mediandose_gsubmandipsilateral	0.743356419	1.078968463	16	14	0.513034663	0.917120582	C
Schaalia	mediandose_gsubmandipsilateral	mediandose_gsubmandipsilateral	-0.778655626	0.987904316	16	10	0.45644315	0.917120582	C
Family_Micrococcaceae	mediandose_gsubmandipsilateral	mediandose_gsubmandipsilateral	0.394550786	1.37637992	16	12	0.78267289	0.917120582	C
Family_Propionibacteriaceae	mediandose_gsubmandipsilateral	mediandose_gsubmandipsilateral	1.188949636	1.776688202	16	13	0.524820603	0.917120582	C
Family_Peptostreptococcaceae	mediandose_gsubmandipsilateral	mediandose_gsubmandipsilateral	0.851403043	0.945054756	16	10	0.397574806	0.917120582	C
Parvimonas	mediandose_gsubmandipsilateral	mediandose_gsubmandipsilateral	0.225290547	0.755011026	16	10	0.774065565	0.917120582	C
Oribacterium	mediandose_gsubmandipsilateral	mediandose_gsubmandipsilateral	1.255053215	1.228774417	16	13	0.341067037	0.917120582	C
Family_Lachnospiraceae	mediandose_gsubmandipsilateral	mediandose_gsubmandipsilateral	-1.615892136	1.003042767	16	10	0.151217052	0.917120582	C
Family_Peptoniphilaceae	mediandose_gsubmandipsilateral	mediandose_gsubmandipsilateral	-0.267986516	1.308028392	16	11	0.843497306	0.917120582	C
Phylum_Firmicutes	mediandose_gsubmandipsilateral	mediandose_gsubmandipsilateral	-0.753326429	0.911363261	16	10	0.435733701	0.917120582	C
Gemella	mediandose_gsubmandipsilateral	mediandose_gsubmandipsilateral	1.079797922	0.975629426	16	13	0.304971221	0.917120582	C
Lactobacillus	mediandose_gsubmandipsilateral	mediandose_gsubmandipsilateral	-0.642983984	1.08277674	16	16	0.571309371	0.917120582	C
Family_Lactobacillaceae	mediandose_gsubmandipsilateral	mediandose_gsubmandipsilateral	-0.297462778	1.308212688	16	16	0.826625763	0.917120582	C
Limosilactobacillus	mediandose_gsubmandipsilateral	mediandose_gsubmandipsilateral	-0.459960581	0.590454845	16	16	0.461501402	0.917120582	C
Order_Lactobacillales	mediandose_gsubmandipsilateral	mediandose_gsubmandipsilateral	-0.893503444	1.828560181	16	13	0.64003389	0.917120582	C
Family_Veillonellaceae	mediandose_gsubmandipsilateral	mediandose_gsubmandipsilateral	-0.641454808	1.406007809	16	10	0.662046323	0.917120582	C
Veillonella	mediandose_gsubmandipsilateral	mediandose_gsubmandipsilateral	-0.449870375	1.300533646	16	15	0.73957206	0.917120582	C
Selenomonas	mediandose_gsubmandipsilateral	mediandose_gsubmandipsilateral	2.279400976	1.887702907	16	13	0.266451101	0.917120582	C
Veillonellaceae_.G.1.	mediandose_gsubmandipsilateral	mediandose_gsubmandipsilateral	0.623671191	1.333734034	16	9	0.654269699	0.917120582	C
Porphyromonas	mediandose_gsubmandipsilateral	mediandose_gsubmandipsilateral	0.032062838	1.272812816	16	13	0.980606062	0.980606062	C
Family_Atopobiaceae	mediandose_gsubmandipsilateral	mediandose_gsubmandipsilateral	-0.044595088	0.889918077	16	16	0.961433484	0.980606062	C
Order_Burkholderiales	mediandose_gsubmandipsilateral	mediandose_gsubmandipsilateral	-0.573204747	1.05653203	33	20	0.596629219	0.919984751	DB
Kingella	mediandose_gsubmandipsilateral	mediandose_gsubmandipsilateral	0.596984366	1.086756913	33	25	0.592092904	0.919984751	DB
Family_Neisseriaceae	mediandose_gsubmandipsilateral	mediandose_gsubmandipsilateral	-0.521160407	1.053888131	33	21	0.629195989	0.919984751	DB
Neisseria	mediandose_gsubmandipsilateral	mediandose_gsubmandipsilateral	-0.632718868	1.15994772	33	28	0.594665075	0.919984751	DB
Aggregatibacter	mediandose_gsubmandipsilateral	mediandose_gsubmandipsilateral	-0.273007256	0.573334192	33	17	0.641853136	0.919984751	DB
Haemophilus	mediandose_gsubmandipsilateral	mediandose_gsubmandipsilateral	-0.920340398	1.204330948	33	26	0.458399582	0.919984751	DB
Class_Gammaproteobacteria	mediandose_gsubmandipsilateral	mediandose_gsubmandipsilateral	0.520544737	1.080780171	33	20	0.638069779	0.919984751	DB
Campylobacter	mediandose_gsubmandipsilateral	mediandose_gsubmandipsilateral	1.504865137	0.825830286	33	31	0.091494487	0.919984751	DB
Family_Saccharibacteria_.TM7._.F.1.	mediandose_gsubmandipsilateral	mediandose_gsubmandipsilateral	0.293810098	0.745765002	33	18	0.699988397	0.919984751	DB
Saccharibacteria_.TM7._.G.1.	mediandose_gsubmandipsilateral	mediandose_gsubmandipsilateral	-0.84555072	0.987752809	33	20	0.407480623	0.919984751	DB
Treponema	mediandose_gsubmandipsilateral	mediandose_gsubmandipsilateral	1.088716499	0.813502892	33	29	0.203734083	0.919984751	DB
Fusobacterium	mediandose_gsubmandipsilateral	mediandose_gsubmandipsilateral	0.314351957	0.68094461	33	31	0.651968523	0.919984751	DB
Family_Weeksellaceae	mediandose_gsubmandipsilateral	mediandose_gsubmandipsilateral	0.445534512	0.788474971	33	25	0.581654606	0.919984751	DB
Capnocytophaga	mediandose_gsubmandipsilateral	mediandose_gsubmandipsilateral	0.510275801	1.022175334	33	32	0.625975516	0.919984751	DB
Porphyromonas	mediandose_gsubmandipsilateral	mediandose_gsubmandipsilateral	-0.424736827	0.795899748	33	31	0.602585056	0.919984751	DB
Family_Prevotellaceae	mediandose_gsubmandipsilateral	mediandose_gsubmandipsilateral	-0.333332441	0.68071684	33	19	0.632520681	0.919984751	DB
Alloprevotella	mediandose_gsubmandipsilateral	mediandose_gsubmandipsilateral	-0.91842469	0.504390015	33	24	0.091714934	0.919984751	DB
Prevotella	mediandose_gsubmandipsilateral	mediandose_gsubmandipsilateral	0.638054842	0.848372385	33	32	0.4653953	0.919984751	DB
Bifidobacterium	mediandose_gsubmandipsilateral	mediandose_gsubmandipsilateral	-0.421411766	1.035826363	33	18	0.690747011	0.919984751	DB
Family_Bifidobacteriaceae	mediandose_gsubmandipsilateral	mediandose_gsubmandipsilateral	-0.319662054	0.773444229	33	19	0.686125399	0.919984751	DB
Actinomyces	mediandose_gsubmandipsilateral	mediandose_gsubmandipsilateral	0.339572777	0.825236578	33	32	0.687419938	0.919984751	DB
Schaalia	mediandose_gsubmandipsilateral	mediandose_gsubmandipsilateral	-0.318048575	0.640669042	33	27	0.627877753	0.919984751	DB
Family_Actinomycetaceae	mediandose_gsubmandipsilateral	mediandose_gsubmandipsilateral	1.347216959	0.983180184	33	19	0.193803697	0.919984751	DB
Fretibacterium	mediandose_gsubmandipsilateral	mediandose_gsubmandipsilateral	0.868124583	0.697122278	33	22	0.235001857	0.919984751	DB
Parvimonas	mediandose_gsubmandipsilateral	mediandose_gsubmandipsilateral	0.700470844	0.633827053	33	28	0.289131021	0.919984751	DB
Oribacterium	mediandose_gsubmandipsilateral	mediandose_gsubmandipsilateral	0.963955161	0.470170892	33	27	0.061072107	0.919984751	DB
Family_Lachnospiraceae	mediandose_gsubmandipsilateral	mediandose_gsubmandipsilateral	-0.513231301	0.669582966	33	30	0.457076271	0.919984751	DB
Mycoplasma	mediandose_gsubmandipsilateral	mediandose_gsubmandipsilateral	0.62038949	0.732130226	33	17	0.412114935	0.919984751	DB
Lactobacillus	mediandose_gsubmandipsilateral	mediandose_gsubmandipsilateral	-0.758248736	1.344700016	33	20	0.582433576	0.919984751	DB
Family_Lactobacillaceae	mediandose_gsubmandipsilateral	mediandose_gsubmandipsilateral	-0.694238779	1.076871471	33	20	0.530346152	0.919984751	DB
Order_Lactobacillales	mediandose_gsubmandipsilateral	mediandose_gsubmandipsilateral	-1.451545654	0.833242089	33	31	0.105092686	0.919984751	DB
Family_Veillonellaceae	mediandose_gsubmandipsilateral	mediandose_gsubmandipsilateral	0.770962922	0.838225025	33	30	0.374451782	0.919984751	DB
Veillonella	mediandose_gsubmandipsilateral	mediandose_gsubmandipsilateral	0.409808862	0.687026376	33	31	0.561087755	0.919984751	DB
Veillonellaceae_.G.1.	mediandose_gsubmandipsilateral	mediandose_gsubmandipsilateral	0.87994769	0.645744346	33	25	0.196121576	0.919984751	DB
Selenomonas	mediandose_gsubmandipsilateral	mediandose_gsubmandipsilateral	1.301306921	0.745639063	33	31	0.104521352	0.919984751	DB
Leptotrichia	mediandose_gsubmandipsilateral	mediandose_gsubmandipsilateral	0.312174563	1.063458946	33	31	0.773738437	0.924319272	DB
Family_Atopobiaceae	mediandose_gsubmandipsilateral	mediandose_gsubmandipsilateral	0.21165701	0.589384189	33	32	0.725274176	0.924319272	DB
Family_Micrococcaceae	mediandose_gsubmandipsilateral	mediandose_gsubmandipsilateral	0.242677007	0.843104754	33	31	0.778008821	0.924319272	DB
Family_Propionibacteriaceae	mediandose_gsubmandipsilateral	mediandose_gsubmandipsilateral	0.19115842	0.681990288	33	31	0.783661991	0.924319272	DB
Corynebacterium	mediandose_gsubmandipsilateral	mediandose_gsubmandipsilateral	-0.107594231	1.258130718	33	27	0.933151765	0.947764465	DB
Family_Peptostreptococcaceae	mediandose_gsubmandipsilateral	mediandose_gsubmandipsilateral	0.125674225	0.669941288	33	27	0.854094401	0.947764465	DB
Lachnoanaerobaculum	mediandose_gsubmandipsilateral	mediandose_gsubmandipsilateral	0.101453229	0.877757945	33	28	0.909749942	0.947764465	DB
Phylum_Firmicutes	mediandose_gsubmandipsilateral	mediandose_gsubmandipsilateral	-0.111027062	0.564108659	33	23	0.847013199	0.947764465	DB
Gemella	mediandose_gsubmandipsilateral	mediandose_gsubmandipsilateral	-0.058080447	0.869586393	33	30	0.947764465	0.947764465	DB
Limosilactobacillus	mediandose_gsubmandipsilateral	mediandose_gsubmandipsilateral	-0.223257923	1.32750226	33	21	0.869030799	0.947764465	DB
Streptococcus	mediandose_gsubmandipsilateral	mediandose_gsubmandipsilateral	0.058801728	0.433991526	33	33	0.894299566	0.947764465	DB
Pseudomonas	mediandose_gsubmandipsilateral	mediandose_gsubmandipsilateral	-1.981258976	1.105690591	32	21	0.096446891	0.825536494	GCF
Family_Enterobacteriaceae	mediandose_gsubmandipsilateral	mediandose_gsubmandipsilateral	-0.846093194	0.677496096	32	20	0.233739996	0.825536494	GCF
Campylobacter	mediandose_gsubmandipsilateral	mediandose_gsubmandipsilateral	1.31507455	0.829058863	32	31	0.136703166	0.825536494	GCF
Treponema	mediandose_gsubmandipsilateral	mediandose_gsubmandipsilateral	1.229020581	0.986792304	32	28	0.234940359	0.825536494	GCF
Fusobacterium	mediandose_gsubmandipsilateral	mediandose_gsubmandipsilateral	0.514395588	0.418479516	32	31	0.240781477	0.825536494	GCF
Order_Coriobacteriales	mediandose_gsubmandipsilateral	mediandose_gsubmandipsilateral	1.069188745	0.540982144	32	19	0.069722461	0.825536494	GCF
Family_Actinomycetaceae	mediandose_gsubmandipsilateral	mediandose_gsubmandipsilateral	1.740047232	0.890855722	32	21	0.072658396	0.825536494	GCF
Fretibacterium	mediandose_gsubmandipsilateral	mediandose_gsubmandipsilateral	0.975030462	0.616196112	32	21	0.137587552	0.825536494	GCF
Parvimonas	mediandose_gsubmandipsilateral	mediandose_gsubmandipsilateral	0.739219434	0.505274308	32	31	0.167220208	0.825536494	GCF
Oribacterium	mediandose_gsubmandipsilateral	mediandose_gsubmandipsilateral	1.760815382	0.712405531	32	26	0.028047605	0.825536494	GCF
Order_Lactobacillales	mediandose_gsubmandipsilateral	mediandose_gsubmandipsilateral	-1.168632306	0.930336228	32	30	0.231170996	0.825536494	GCF
Family_Veillonellaceae	mediandose_gsubmandipsilateral	mediandose_gsubmandipsilateral	1.605581848	0.826456095	32	29	0.074026792	0.825536494	GCF
Veillonellaceae_.G.1.	mediandose_gsubmandipsilateral	mediandose_gsubmandipsilateral	0.79873029	0.533012279	32	24	0.157883267	0.825536494	GCF
Selenomonas	mediandose_gsubmandipsilateral	mediandose_gsubmandipsilateral	1.260560059	0.930626249	32	30	0.198642667	0.825536494	GCF
Kingella	mediandose_gsubmandipsilateral	mediandose_gsubmandipsilateral	0.473615588	0.759493026	32	27	0.543681037	0.899271507	GCF
Family_Neisseriaceae	mediandose_gsubmandipsilateral	mediandose_gsubmandipsilateral	-0.333990187	0.909587006	32	19	0.719386253	0.899271507	GCF
Class_Gammaproteobacteria	mediandose_gsubmandipsilateral	mediandose_gsubmandipsilateral	0.556247999	0.895750359	32	21	0.545343737	0.899271507	GCF
Family_Saccharibacteria_.TM7._.F.1.	mediandose_gsubmandipsilateral	mediandose_gsubmandipsilateral	0.627784205	0.761230145	32	18	0.424417833	0.899271507	GCF
Leptotrichia	mediandose_gsubmandipsilateral	mediandose_gsubmandipsilateral	0.593127616	1.07836051	32	28	0.591625938	0.899271507	GCF
Family_Weeksellaceae	mediandose_gsubmandipsilateral	mediandose_gsubmandipsilateral	0.457551357	0.757470614	32	23	0.556204401	0.899271507	GCF
Capnocytophaga	mediandose_gsubmandipsilateral	mediandose_gsubmandipsilateral	0.528009631	0.981824428	32	30	0.599812061	0.899271507	GCF
Porphyromonas	mediandose_gsubmandipsilateral	mediandose_gsubmandipsilateral	0.713765501	0.828419493	32	30	0.404520925	0.899271507	GCF
Family_Prevotellaceae	mediandose_gsubmandipsilateral	mediandose_gsubmandipsilateral	-0.407624817	1.231022997	32	18	0.745825428	0.899271507	GCF
Alloprevotella	mediandose_gsubmandipsilateral	mediandose_gsubmandipsilateral	-0.511511676	0.722457915	32	24	0.49143552	0.899271507	GCF
Prevotella	mediandose_gsubmandipsilateral	mediandose_gsubmandipsilateral	0.21858168	0.359859839	32	31	0.554042531	0.899271507	GCF
Bifidobacterium	mediandose_gsubmandipsilateral	mediandose_gsubmandipsilateral	0.477792596	1.164609031	32	20	0.688296152	0.899271507	GCF
Actinomyces	mediandose_gsubmandipsilateral	mediandose_gsubmandipsilateral	0.171947524	0.526966186	32	30	0.749392922	0.899271507	GCF
Schaalia	mediandose_gsubmandipsilateral	mediandose_gsubmandipsilateral	-0.284852158	0.572183719	32	29	0.626916314	0.899271507	GCF
Family_Propionibacteriaceae	mediandose_gsubmandipsilateral	mediandose_gsubmandipsilateral	-0.266806788	0.594216638	32	29	0.660821169	0.899271507	GCF
Family_Peptostreptococcaceae	mediandose_gsubmandipsilateral	mediandose_gsubmandipsilateral	0.462827827	0.525248988	32	30	0.394231556	0.899271507	GCF
Family_Peptoniphilaceae	mediandose_gsubmandipsilateral	mediandose_gsubmandipsilateral	0.560848256	0.769526884	32	17	0.479035402	0.899271507	GCF
Family_Lachnospiraceae	mediandose_gsubmandipsilateral	mediandose_gsubmandipsilateral	-0.290524775	0.822754988	32	29	0.729664323	0.899271507	GCF
Phylum_Firmicutes	mediandose_gsubmandipsilateral	mediandose_gsubmandipsilateral	-0.4756862	0.593793191	32	28	0.437472565	0.899271507	GCF
Mycoplasma	mediandose_gsubmandipsilateral	mediandose_gsubmandipsilateral	0.501895652	0.827317585	32	21	0.554527596	0.899271507	GCF
Gemella	mediandose_gsubmandipsilateral	mediandose_gsubmandipsilateral	0.474148218	0.764754389	32	27	0.545972152	0.899271507	GCF
Family_Bacillaceae	mediandose_gsubmandipsilateral	mediandose_gsubmandipsilateral	-0.242606106	0.531289441	32	19	0.65546848	0.899271507	GCF
Lactobacillus	mediandose_gsubmandipsilateral	mediandose_gsubmandipsilateral	-0.840751758	1.422156103	32	18	0.564537376	0.899271507	GCF
Limosilactobacillus	mediandose_gsubmandipsilateral	mediandose_gsubmandipsilateral	-0.466723965	1.272617048	32	17	0.71971059	0.899271507	GCF
Streptococcus	mediandose_gsubmandipsilateral	mediandose_gsubmandipsilateral	0.332780385	0.323333818	32	32	0.322147677	0.899271507	GCF
Veillonella	mediandose_gsubmandipsilateral	mediandose_gsubmandipsilateral	-0.178778726	0.438667872	32	31	0.690236416	0.899271507	GCF
Order_Burkholderiales	mediandose_gsubmandipsilateral	mediandose_gsubmandipsilateral	-0.151613885	0.714872406	32	18	0.835329594	0.920542781	GCF
Neisseria	mediandose_gsubmandipsilateral	mediandose_gsubmandipsilateral	-0.296576019	1.142618962	32	24	0.799269734	0.920542781	GCF
Haemophilus	mediandose_gsubmandipsilateral	mediandose_gsubmandipsilateral	0.204194796	1.160222263	32	26	0.863008857	0.920542781	GCF
Family_Atopobiaceae	mediandose_gsubmandipsilateral	mediandose_gsubmandipsilateral	-0.109741231	0.553123504	32	30	0.845799014	0.920542781	GCF
Lachnoanaerobaculum	mediandose_gsubmandipsilateral	mediandose_gsubmandipsilateral	0.171056024	0.85507022	32	27	0.844537632	0.920542781	GCF
Saccharibacteria_.TM7._.G.1.	mediandose_gsubmandipsilateral	mediandose_gsubmandipsilateral	0.040929883	0.85676262	32	24	0.962623506	0.983104857	GCF
Corynebacterium	mediandose_gsubmandipsilateral	mediandose_gsubmandipsilateral	-0.06850153	1.196820582	32	23	0.955227395	0.983104857	GCF
Family_Micrococcaceae	mediandose_gsubmandipsilateral	mediandose_gsubmandipsilateral	0.003399621	0.395342438	32	31	0.993269494	0.993269494	GCF
Order_Burkholderiales	mediandose_gsubmandipsilateral	mediandose_gsubmandipsilateral	-0.183016211	0.838821994	33	18	0.830674584	0.988553451	OM
Kingella	mediandose_gsubmandipsilateral	mediandose_gsubmandipsilateral	0.183687094	0.571057508	33	23	0.75282275	0.988553451	OM
Family_Neisseriaceae	mediandose_gsubmandipsilateral	mediandose_gsubmandipsilateral	-0.68532768	0.587411166	33	20	0.264291585	0.988553451	OM
Neisseria	mediandose_gsubmandipsilateral	mediandose_gsubmandipsilateral	-0.524499248	1.040480994	33	28	0.622630644	0.988553451	OM
Haemophilus	mediandose_gsubmandipsilateral	mediandose_gsubmandipsilateral	0.124821789	1.489748892	33	27	0.934502174	0.988553451	OM
Class_Gammaproteobacteria	mediandose_gsubmandipsilateral	mediandose_gsubmandipsilateral	0.056556857	0.617093209	33	20	0.928373014	0.988553451	OM
Campylobacter	mediandose_gsubmandipsilateral	mediandose_gsubmandipsilateral	1.130591103	0.493911453	33	33	0.039451443	0.988553451	OM
Saccharibacteria_.TM7._.G.1.	mediandose_gsubmandipsilateral	mediandose_gsubmandipsilateral	-0.109087929	0.80879962	33	23	0.894775569	0.988553451	OM
Family_Saccharibacteria_.TM7._.F.1.	mediandose_gsubmandipsilateral	mediandose_gsubmandipsilateral	0.012054852	0.824265396	33	18	0.988553451	0.988553451	OM
Treponema	mediandose_gsubmandipsilateral	mediandose_gsubmandipsilateral	0.678205275	0.556072824	33	26	0.244269575	0.988553451	OM
Fusobacterium	mediandose_gsubmandipsilateral	mediandose_gsubmandipsilateral	-0.76930439	0.758250324	33	31	0.32881851	0.988553451	OM
Leptotrichia	mediandose_gsubmandipsilateral	mediandose_gsubmandipsilateral	0.068798628	0.780581873	33	30	0.93111056	0.988553451	OM
Family_Weeksellaceae	mediandose_gsubmandipsilateral	mediandose_gsubmandipsilateral	-0.060593656	0.740179595	33	23	0.936002294	0.988553451	OM
Capnocytophaga	mediandose_gsubmandipsilateral	mediandose_gsubmandipsilateral	-0.604356848	0.705106085	33	30	0.406905021	0.988553451	OM
Porphyromonas	mediandose_gsubmandipsilateral	mediandose_gsubmandipsilateral	-1.396813703	0.739539706	33	31	0.081438188	0.988553451	OM
Family_Prevotellaceae	mediandose_gsubmandipsilateral	mediandose_gsubmandipsilateral	-0.222193439	0.58519091	33	19	0.710302977	0.988553451	OM
Alloprevotella	mediandose_gsubmandipsilateral	mediandose_gsubmandipsilateral	-0.410543218	0.606466249	33	25	0.510308813	0.988553451	OM
Prevotella	mediandose_gsubmandipsilateral	mediandose_gsubmandipsilateral	-0.046496749	0.716738927	33	33	0.94926238	0.988553451	OM
Family_Atopobiaceae	mediandose_gsubmandipsilateral	mediandose_gsubmandipsilateral	-0.111365396	0.78854624	33	31	0.889854261	0.988553451	OM
Bifidobacterium	mediandose_gsubmandipsilateral	mediandose_gsubmandipsilateral	-0.356976172	0.737456273	33	20	0.636392932	0.988553451	OM
Family_Bifidobacteriaceae	mediandose_gsubmandipsilateral	mediandose_gsubmandipsilateral	-0.952006511	0.853063664	33	17	0.284632308	0.988553451	OM
Actinomyces	mediandose_gsubmandipsilateral	mediandose_gsubmandipsilateral	0.298597605	0.562083531	33	32	0.604215515	0.988553451	OM
Schaalia	mediandose_gsubmandipsilateral	mediandose_gsubmandipsilateral	-0.218000801	0.926054347	33	28	0.817559662	0.988553451	OM
Family_Micrococcaceae	mediandose_gsubmandipsilateral	mediandose_gsubmandipsilateral	0.185579877	0.32402251	33	32	0.576594652	0.988553451	OM
Corynebacterium	mediandose_gsubmandipsilateral	mediandose_gsubmandipsilateral	-0.597330085	0.673956923	33	21	0.391555146	0.988553451	OM
Family_Propionibacteriaceae	mediandose_gsubmandipsilateral	mediandose_gsubmandipsilateral	-0.032982047	0.553799911	33	22	0.953415144	0.988553451	OM
Fretibacterium	mediandose_gsubmandipsilateral	mediandose_gsubmandipsilateral	0.484759641	0.5542562	33	18	0.397655178	0.988553451	OM
Family_Peptostreptococcaceae	mediandose_gsubmandipsilateral	mediandose_gsubmandipsilateral	0.025132911	0.70793355	33	25	0.972218961	0.988553451	OM
Parvimonas	mediandose_gsubmandipsilateral	mediandose_gsubmandipsilateral	-0.199187181	0.676727398	33	27	0.773146283	0.988553451	OM
Oribacterium	mediandose_gsubmandipsilateral	mediandose_gsubmandipsilateral	0.730964684	0.816523282	33	30	0.386947189	0.988553451	OM
Family_Lachnospiraceae	mediandose_gsubmandipsilateral	mediandose_gsubmandipsilateral	-0.794198085	0.686388032	33	28	0.26806342	0.988553451	OM
Lachnoanaerobaculum	mediandose_gsubmandipsilateral	mediandose_gsubmandipsilateral	-0.185979195	0.596228109	33	25	0.760043028	0.988553451	OM
Phylum_Firmicutes	mediandose_gsubmandipsilateral	mediandose_gsubmandipsilateral	-0.561608534	0.647357275	33	23	0.401376711	0.988553451	OM
Gemella	mediandose_gsubmandipsilateral	mediandose_gsubmandipsilateral	1.149241842	1.125291706	33	30	0.325750461	0.988553451	OM
Order_Lactobacillales	mediandose_gsubmandipsilateral	mediandose_gsubmandipsilateral	-0.169517459	0.578553312	33	32	0.774145096	0.988553451	OM
Lactobacillus	mediandose_gsubmandipsilateral	mediandose_gsubmandipsilateral	-0.934814995	1.0694137	33	20	0.397904429	0.988553451	OM
Limosilactobacillus	mediandose_gsubmandipsilateral	mediandose_gsubmandipsilateral	-0.329048901	1.008095209	33	23	0.749311976	0.988553451	OM
Streptococcus	mediandose_gsubmandipsilateral	mediandose_gsubmandipsilateral	0.155696836	0.448360024	33	32	0.733954529	0.988553451	OM
Family_Veillonellaceae	mediandose_gsubmandipsilateral	mediandose_gsubmandipsilateral	0.320549655	0.648759078	33	32	0.629481441	0.988553451	OM
Veillonella	mediandose_gsubmandipsilateral	mediandose_gsubmandipsilateral	0.189522525	0.546250596	33	33	0.734179721	0.988553451	OM
Veillonellaceae_.G.1.	mediandose_gsubmandipsilateral	mediandose_gsubmandipsilateral	0.530925994	0.673280105	33	25	0.444508581	0.988553451	OM
Selenomonas	mediandose_gsubmandipsilateral	mediandose_gsubmandipsilateral	1.362130226	0.721313059	33	32	0.081489418	0.988553451	OM
Family_Actinomycetaceae	mediandose_jaw	mediandose_jaw	1.415230708	0.553399575	32	21	0.017288998	0.528684815	GCF
Parvimonas	mediandose_jaw	mediandose_jaw	0.813258689	0.344495514	32	31	0.026702835	0.528684815	GCF
Phylum_Firmicutes	mediandose_jaw	mediandose_jaw	-0.956247503	0.422771857	32	28	0.033042801	0.528684815	GCF
Family_Neisseriaceae	mediandose_jaw	mediandose_jaw	-0.91300605	0.573522888	32	19	0.124488322	0.676751197	GCF
Family_Prevotellaceae	mediandose_jaw	mediandose_jaw	-1.442174688	0.814113533	32	18	0.089182484	0.676751197	GCF
Alloprevotella	mediandose_jaw	mediandose_jaw	-0.899307594	0.503252328	32	24	0.086577233	0.676751197	GCF
Order_Coriobacteriales	mediandose_jaw	mediandose_jaw	0.619913774	0.392018075	32	19	0.126890849	0.676751197	GCF
Family_Lachnospiraceae	mediandose_jaw	mediandose_jaw	-0.933946061	0.573112488	32	29	0.11624188	0.676751197	GCF
Oribacterium	mediandose_jaw	mediandose_jaw	0.902899261	0.565931399	32	26	0.123703327	0.676751197	GCF
Order_Burkholderiales	mediandose_jaw	mediandose_jaw	-0.499608532	0.443338604	32	18	0.270916686	0.936281424	GCF
Pseudomonas	mediandose_jaw	mediandose_jaw	-0.893682486	0.878095313	32	21	0.318946924	0.936281424	GCF
Campylobacter	mediandose_jaw	mediandose_jaw	0.483686445	0.513439028	32	31	0.355552597	0.936281424	GCF
Saccharibacteria_.TM7._.G.1.	mediandose_jaw	mediandose_jaw	-0.599626726	0.579727741	32	24	0.311294803	0.936281424	GCF
Fusobacterium	mediandose_jaw	mediandose_jaw	0.292080942	0.284237858	32	31	0.314387036	0.936281424	GCF
Porphyromonas	mediandose_jaw	mediandose_jaw	-0.546193249	0.589726059	32	30	0.363572227	0.936281424	GCF
Bifidobacterium	mediandose_jaw	mediandose_jaw	0.596464686	0.735450496	32	20	0.425324623	0.936281424	GCF
Corynebacterium	mediandose_jaw	mediandose_jaw	-0.712050663	0.779395285	32	23	0.370017639	0.936281424	GCF
Family_Peptoniphilaceae	mediandose_jaw	mediandose_jaw	-0.512949392	0.569167061	32	17	0.376422466	0.936281424	GCF
Mycoplasma	mediandose_jaw	mediandose_jaw	-0.625400567	0.57412586	32	21	0.286834988	0.936281424	GCF
Family_Bacillaceae	mediandose_jaw	mediandose_jaw	0.350725258	0.436072025	32	19	0.429128986	0.936281424	GCF
Streptococcus	mediandose_jaw	mediandose_jaw	0.220667318	0.246174763	32	32	0.378950835	0.936281424	GCF
Veillonellaceae_.G.1.	mediandose_jaw	mediandose_jaw	0.351670149	0.429390789	32	24	0.420846183	0.936281424	GCF
Kingella	mediandose_jaw	mediandose_jaw	-0.09140282	0.499442138	32	27	0.856327546	0.993234981	GCF
Neisseria	mediandose_jaw	mediandose_jaw	-0.121913194	0.827210338	32	24	0.884064232	0.993234981	GCF
Family_Enterobacteriaceae	mediandose_jaw	mediandose_jaw	-0.014532488	0.597459342	32	20	0.980795435	0.993234981	GCF
Haemophilus	mediandose_jaw	mediandose_jaw	0.08362887	0.776442659	32	26	0.915122917	0.993234981	GCF
Class_Gammaproteobacteria	mediandose_jaw	mediandose_jaw	-0.286487577	0.597089494	32	21	0.63570862	0.993234981	GCF
Family_Saccharibacteria_.TM7._.F.1.	mediandose_jaw	mediandose_jaw	-0.005252492	0.613067433	32	18	0.993234981	0.993234981	GCF
Treponema	mediandose_jaw	mediandose_jaw	-0.285578463	0.76676772	32	28	0.712830641	0.993234981	GCF
Leptotrichia	mediandose_jaw	mediandose_jaw	-0.070151178	0.756516948	32	28	0.926888465	0.993234981	GCF
Family_Weeksellaceae	mediandose_jaw	mediandose_jaw	0.151992412	0.564901161	32	23	0.790182938	0.993234981	GCF
Capnocytophaga	mediandose_jaw	mediandose_jaw	0.361646268	0.633621968	32	30	0.573467997	0.993234981	GCF
Prevotella	mediandose_jaw	mediandose_jaw	0.109320141	0.256286322	32	31	0.67350552	0.993234981	GCF
Family_Atopobiaceae	mediandose_jaw	mediandose_jaw	0.046109128	0.398355415	32	30	0.908814751	0.993234981	GCF
Actinomyces	mediandose_jaw	mediandose_jaw	0.165326344	0.334655207	32	30	0.625783367	0.993234981	GCF
Schaalia	mediandose_jaw	mediandose_jaw	0.249382506	0.418657565	32	29	0.556970731	0.993234981	GCF
Family_Micrococcaceae	mediandose_jaw	mediandose_jaw	-0.010392519	0.388781619	32	31	0.978895323	0.993234981	GCF
Family_Propionibacteriaceae	mediandose_jaw	mediandose_jaw	0.252509839	0.445573002	32	29	0.576174638	0.993234981	GCF
Fretibacterium	mediandose_jaw	mediandose_jaw	0.093673838	0.577115838	32	21	0.872417637	0.993234981	GCF
Family_Peptostreptococcaceae	mediandose_jaw	mediandose_jaw	-0.174734098	0.380149415	32	30	0.649907097	0.993234981	GCF
Lachnoanaerobaculum	mediandose_jaw	mediandose_jaw	-0.095038854	0.543208449	32	27	0.86258	0.993234981	GCF
Gemella	mediandose_jaw	mediandose_jaw	0.370955051	0.598404599	32	27	0.541160745	0.993234981	GCF
Lactobacillus	mediandose_jaw	mediandose_jaw	-0.092575291	0.925687579	32	18	0.921169434	0.993234981	GCF
Limosilactobacillus	mediandose_jaw	mediandose_jaw	-0.027151381	0.836710311	32	17	0.97438143	0.993234981	GCF
Order_Lactobacillales	mediandose_jaw	mediandose_jaw	0.051850249	0.623527554	32	30	0.934416954	0.993234981	GCF
Veillonella	mediandose_jaw	mediandose_jaw	0.070143665	0.316580473	32	31	0.826525675	0.993234981	GCF
Family_Veillonellaceae	mediandose_jaw	mediandose_jaw	0.255828299	0.62333064	32	29	0.685137786	0.993234981	GCF
Selenomonas	mediandose_jaw	mediandose_jaw	0.246580865	0.671720932	32	30	0.716770157	0.993234981	GCF
